# Supplementary material for: The linear association between vitamin B12 and diabetic retinopathy in type 2 diabetic patients: a cross-sectional study
Source: Front Med (Lausanne). 2026 Jun 22;13:1756050. doi: 10.3389/fmed.2026.1756050 (PMC13333510; doi:10.3389/fmed.2026.1756050)
Supplement: Supplementary file 1 [file Table_1.XLS]

## Sheet: Sheet1
sex	age	duration	hbp	sbp	dbp	hb1ac	uric	bun	urea	NEFA	HDL	LDL	TRIG	CHOL	Lpa	APOA	APOB	ALT	AST	ChE	ALB	TP	ddimer	VitB12	utp	ualb	ucr	UACR	UPCR	eGFR	DR stage	dr or not	DME	CKD stage	uacr stage
2	67	30	1	132	50	9	730	15.36	116.85	0.11	0.72	2.73	2.28	4.34	1304	0.78	0.8	10	11	10058	36.2	39.7	1060	1030	240.03	112.88	5.26	189.707	403.396	41.5707	4	2	1	3	2
1	58	6	2	147	87	8.7	179	6.1	67.3	0.19	1.18	2.82	0.72	4.5	0	0	0	24	19	7620	0	0	310	203	168.26	14.46	23.88	5.35286	62.2872	100.496	1	1	1	1	1
2	54	1	2	153	92	9.4	380	4.1	66	0.26	1.24	4.88	3.37	7.06	28	1.15	1.27	12	21	9937	41.2	67	310	301	112.71	18.68	12.85	12.8507	77.5375	90.8619	1	2	1	1	1
1	45	4	1	119	69	5.4	485	5.6	66.6	0.51	0.9	3.2	1.57	4.67	295	0.99	1.07	30	23	9426	41.1	68.7	220	276	70.55	3.51	14.94	2.07687	41.7444	110.579	1	1	1	1	1
1	55	20	2	169	93	6.3	435	11.25	397.65	0.31	0.66	2.86	9.27	5.48	65	1.07	0.74	7	20	10701	36.9	71.4	510	315	6012.49	2952.06	8.1	3221.75	6561.78	13.6953	3	2	1	5	3
2	70	20	1	125	73	12.7	331	9.36	116.74	0.23	1.01	4.44	2.96	6.71	147	1.27	1.07	24	35	10926	37.1	79.5	4680	702	443.85	237.82	2.89	727.449	1357.66	40.7502	3	2	2	3	3
2	60	22	2	142	78	11.5	331	5.4	74.2	0.33	1.17	4.7	1.67	6.73	64	1.4	1.16	11	16	9750	35.5	71.1	310	490	542.54	249.42	10.71	205.87	447.811	75.6115	3	2	1	2	2
1	50	5	1	107	69	8.7	575	5.2	69.7	0.17	0.65	3.35	1.49	4.65	274	0.83	1.1	11	17	6801	30.1	77.4	1100	1107	498.6	277.22	123	19.9238	35.8343	104.785	5	2	1	1	1
1	50	2	1	122	82	11.7	567	5.23	112.47	0.18	0.76	2.87	2.73	4.26	0	0	0	10	16	9094	34.5	65.3	950	125	156.64	13.36	11.52	10.2519	120.199	65.3007	3	2	1	2	1
1	58	21	2	167	90	9.2	299	6	69.8	0.78	1.13	4.54	1.45	6.56	115	1.22	1.22	28	25	8594	39.4	66.5	410	238	80.83	19.51	6.28	27.4631	113.78	99.0003	4	2	2	1	1
2	68	20	2	154	74	10.7	486	4.76	57.64	0.33	1.39	4.12	1.21	6.19	251	1.55	1.11	11	13	7169	41.5	72.7	220	203	91.08	24.54	5.28	41.0859	152.49	91.1292	3	2	2	1	2
1	36	10	2	156	102	8.3	629	19.6	528.17	0.32	1.02	4.42	9.11	8.34	596	1.15	1.2	13	14	10549	30.8	56.5	470	255	4211.23	2037.01	5.29	3404	7037.29	11.1045	4	2	2	5	3
2	49	20	2	150	85	8.8	240	3.1	42.1	0	1.24	4.09	1.63	6.05	0	0	0	29	23	9010	43.2	73.7	850	0	49	2.5	4.93	4.48276	87.8621	115.481	1	1	1	1	1
1	66	20	2	140	81	8.7	334	3.2	57.8	0.44	0.62	1.68	1.99	2.79	73	0.96	0.55	22	20	9806	46.7	77.2	310	1099	310.96	126.96	11.2	100.208	245.436	101.135	5	2	1	1	2
1	43	12	2	135	90	10.7	294	5.03	50	0.16	0.86	3.14	1.4	4.75	62	0.88	0.8	11	12	7688	37.7	61.6	260	127	152.01	17.28	21.74	7.02646	61.8109	126.167	4	2	1	1	1
2	49	2	2	157	87	6.4	165	2.3	43.2	1.2	1.54	3.63	1.03	6.02	310	1.29	0.83	10	14	7797	38.4	68.3	310	1107	35.67	0.92	3.1	2.62348	101.717	114.505	1	1	1	1	1
2	64	8	1	135	82	9	509	12	156.6	0.92	1.82	4.93	1.47	7.37	106	2.06	1.27	25	23	8857	35.6	60.4	300	325	2853.92	1534.93	6.65	2040.42	3793.78	29.7989	3	2	2	4	3
2	45	1	1	121	65	9.9	212	3.3	36.5	0.83	0.63	3.98	13.11	9.06	40	1.14	0.89	33	24	11122	42.2	66.7	220	287	293.15	58.69	11.06	46.9095	234.308	124.483	1	1	1	1	2
1	55	20	1	136	79	9.4	416	3.96	57.5	0.36	1.01	2.56	1.42	4	41	1.29	0.78	14	20	9193	37.8	61.2	220	240	116.51	24	6.31	33.6228	163.225	109.494	1	1	1	1	2
1	57	17	1	127	72	8.1	318	5.47	63.79	0.3	0.46	2.56	1.2	3.71	123	0.67	0.79	15	13	7054	35.3	64.2	1020	257	154.47	22.94	11.82	17.1565	115.526	103.457	1	1	1	1	1
2	38	2	1	118	65	10.6	307	4.4	52.4	0.33	1.01	2.94	1.53	4.61	107	1.29	0.77	11	12	9880	38.5	66.5	340	370	277.29	19.83	17.33	10.1152	141.445	116.091	2	2	1	1	1
1	73	21	1	120	75	10.9	430	5.45	66.7	0.15	1.17	6.16	0.67	6.16	1119	1.21	1.19	20	22	5544	35.2	55.4	750	0	298.33	3.63	7.81	4.10873	337.674	90.7787	3	2	1	1	1
1	75	5	1	139	75	6.9	362	4.96	58.78	0.54	0.71	3.77	1.23	5.36	346	0.77	1.22	16	17	5816	33.1	77.8	1180	0	452.01	48.75	15.71	27.4316	254.346	94.2855	1	1	1	1	1
2	50	15	1	135	69	12.9	338	6.14	49.93	0.08	1.41	3.58	1.18	5.71	251	1.45	1.01	12	14	9600	27.5	54.1	530	479	2799.09	1049.98	5.15	1802.3	4804.65	108.415	5	2	2	1	3
1	53	2	1	112	73	10.1	239	5.41	74.58	0.37	1.62	3.62	0.44	5.93	79	1.52	0.94	13	17	8210	37.8	62.1	230	398	41.04	1.05	4.94	1.87895	73.44	99.7854	1	1	1	1	1
1	65	11	1	120	72	6.8	453	16.1	349	0.28	0.75	1.81	1.15	3	249	0.93	0.59	21	21	7580	31.3	62.7	1240	779	2604.68	1121.33	4.19	2365.77	5495.32	14.948	5	2	2	5	3
1	65	20	1	136	75	7.4	389	6.35	98.07	0.2	0.81	1.67	1.1	2.89	25	1.06	0.57	32	24	7737	38.2	63.3	300	350	119.39	10.96	8.06	12.0206	130.944	69.3574	1	1	1	2	1
1	41	1	2	128	91	10.6	359	5.6	68.7	0.47	0.89	5.62	1.54	7.44	126	0.92	1.52	56	34	8973	40.5	67.6	450	607	197.86	11.54	28.54	3.57441	61.2853	112.288	1	1	1	1	1
2	73	5	1	128	61	12	259	3.8	45.3	0.82	1.38	3.54	1.81	5.5	115	1.49	0.93	24	22	10421	38.5	74.8	220	1107	61.01	6.76	2.92	20.4652	184.702	95.2414	1	1	1	1	1
1	46	13	1	111	67	8.2	428	7.59	64.61	0.56	0.89	3.95	1.58	6.3	206	1.01	1.35	16	14	9697	40	65.8	310	0	65.47	1.92	11.76	1.44327	49.2138	111.183	1	1	1	1	1
1	60	14	1	125	63	10.1	324	4.31	59.05	0.21	0.97	3.54	1.35	5.2	139	1.03	1.03	21	13	7045	36.1	59	310	163	495.92	274.67	12.16	199.678	360.521	104.565	3	2	1	1	2
2	86	15	2	188	75	10.6	387	5.1	76.2	0.5	0.79	2.44	6.29	4.4	37	1.22	0.73	15	18	9655	36.5	64.6	940	0	68.82	27.81	2.58	95.287	235.802	60.9962	1	1	1	2	2
2	75	31	2	169	88	13.8	257	5.69	50.58	0.13	1.41	2.84	0.68	4.6	330	1.25	0.81	15	23	6940	32.3	62.8	300	0	63.96	14.63	2.3	56.2301	245.829	90.5673	3	2	1	1	2
2	64	13	1	120	82	13.5	183	4.97	47.88	0.5	0.8	3.62	2.94	5.6	215	0.93	1.21	17	17	8203	38.5	66.8	290	488	97.81	33.87	5.2	57.579	166.277	99.625	5	2	1	1	2
1	64	1	2	137	93	14.6	296	5.9	59	0.33	1.95	3.5	0.64	5.09	133	1.42	1.08	21	22	6706	40.6	59.9	390	585	37.77	8.85	10.58	7.39452	31.5583	101.704	1	1	1	1	1
1	55	10	2	169	95	10.1	254	6.32	69	0.2	0.79	3.56	1.29	5.5	165	0.99	1.1	17	16	8996	39.2	65.3	270	285	81.1	9.98	8.05	10.9594	89.0589	101.589	3	2	1	1	1
1	45	1	1	131	83	9.6	368	3.22	56.33	0.89	1.02	2.51	0.59	4.2	121	1.08	0.74	16	20	7319	43.5	72.3	220	227	35.11	3.06	3.96	6.83091	78.3769	118.459	3	2	2	1	1
1	38	2	1	127	81	10.9	405	5.71	64.54	0.35	0.98	3.54	1.13	5.5	0	0	0	15	16	9858	41.2	71.4	320	484	87.16	17.42	15.68	9.82097	49.1387	117.662	4	2	2	1	1
1	53	7	1	105	72	13	324	5.5	66	0.21	1.06	3.78	1.36	4.88	121	1.14	1.21	20	13	6001	37.9	63.4	220	0	8.5	5.35	6.06	7.80429	12.3993	104.926	3	2	1	1	1
2	61	13	1	106	58	9.4	254	7.7	41	0.46	1.13	3.39	1.36	5.1	52	1.31	0.89	20	15	8424	38.4	61.2	260	0	61.49	2.72	5.83	4.12432	93.237	107.074	1	1	1	1	1
2	66	15	1	138	89	7.4	418	4.5	58.34	0.46	0.89	1.01	1.78	3.7	2	1.08	0.02	14	15	9088	38.6	65.6	720	0	66.24	2.96	10.31	2.53796	56.7955	92.0522	1	1	1	1	1
1	67	3	2	166	89	9.8	260	6.36	85.7	0.18	1.17	3.87	0.88	5.9	427	1.16	1.06	14	22	7702	37.2	65.3	610	0	119.68	24.72	3.25	67.2384	325.53	80.498	1	1	1	2	2
2	59	1	1	135	82	12.5	300	4.51	61.61	0.29	0.93	4.13	4.39	6.5	173	0.95	1.14	20	17	9422	41.6	67.2	280	597	54.38	3.94	12.12	2.87373	39.6633	94.9724	1	1	1	1	1
1	78	1	2	142	85	14.1	196	5.4	57.53	0.35	1.02	3.5	0.86	5	432	1.19	1.05	8	12	6778	34.8	56.5	270	246	119.23	9.2	12.97	6.27047	81.2639	93.1385	1	1	1	1	1
1	48	2	1	126	84	11.9	302	5.5	79.4	0.19	0.82	3.14	1.46	4.6	39	1.06	0.95	34	20	8345	36.6	59.6	300	281	65.98	2.36	10.4	2.006	56.083	100.726	1	1	1	1	1
2	44	4	2	146	85	7.9	259	6.38	66.69	0	1.09	3.12	1.09	4.6	0	0	0	6	12	5933	29.6	68.7	1440	0	607.04	375.6	6.79	488.999	790.314	96.2562	4	2	2	1	3
1	63	11	1	120	60	7.9	244	5.55	61.54	0.25	0.98	1.88	0.92	3	654	1.05	0.57	15	16	7242	38.4	60.1	810	281	56.31	2.57	8.52	2.66653	58.4249	100.662	1	1	1	1	1
2	55	15	1	96	65	11.2	269	4.8	72.1	0.12	1.63	6.1	1.23	9.1	482	1.51	1.49	13	16	8814	35.6	63.7	710	510	39.55	12.6	2.32	48.0103	150.699	81.0804	4	2	2	2	2
2	60	5	1	136	75	6.8	293	5.92	74.58	0.27	1.19	4.8	2.42	6.9	561	1.28	1.38	13	15	8873	39.9	71.4	320	371	79.85	29.77	3.41	77.175	207.001	75.146	5	2	2	2	2
1	64	8	2	158	79	6.6	479	5.97	103.89	0.32	1.34	3.01	0.73	4.8	243	1.28	0.78	28	31	6467	39.1	67.7	1170	399	20.82	1.9	4.43	3.79142	41.546	65.1438	5	2	2	2	1
2	57	20	1	92	59	10.6	404	3.4	60.1	0.43	1.17	2.21	1.45	3.8	307	1.31	0.65	20	18	7241	39.9	69.5	560	150	25.32	1	5.33	1.65854	41.9941	97.1056	1	1	1	1	1
2	36	1	1	109	82	11.7	278	4.93	59.17	0.32	1.05	3.98	1.52	5.8	26	1.27	1.23	13	13	7955	40.7	72.3	360	278	58.7	3.83	3.89	8.70365	133.395	113.12	2	2	1	1	1
2	68	18	2	160	65	12.1	491	11.59	119.77	0.49	1.65	2.1	1.1	4	624	1.54	0.66	52	37	6433	28.3	57.8	520	452	499.66	293.87	2.26	1149.47	1954.42	40.0661	5	2	2	3	3
1	43	5	1	120	74	6.8	174	7.4	106.5	0.34	0.86	2.81	0.92	4	70	0.88	0.9	13	21	4795	32.4	66	280	716	349.94	35.38	4.83	64.7535	640.47	73.2675	5	2	1	2	2
2	48	10	2	141	78	8.5	175	2.4	1.2	0.81	0.79	2.7	1.16	3.9	91	0.95	0.81	12	12	6311	28.9	51.9	530	911	85.17	5.93	2.53	20.7198	297.59	374.887	5	2	1	1	1
1	76	12	1	123	78	6.3	343	8.1	108.5	0.55	1.33	2.72	0.77	4.4	48	1.32	0.75	11	18	5745	35.9	63.4	740	431	21.36	0.4	3.02	1.17086	62.524	56.8156	3	2	1	3	1
2	60	15	2	140	92	6.8	263	5.4	71.3	0.45	1.24	2.92	0.77	4.3	84	1.34	0.75	9	18	9467	39.7	69.9	280	0	109.18	6.18	13.26	4.12	72.7867	79.3452	2	2	1	2	1
2	65	14	1	125	67	9.7	232	3.76	48.68	0.17	1.08	3.62	1.05	5.4	47	1.22	0.95	23	20	8293	33.6	62.3	500	571	159.41	36.41	6.57	48.99	214.488	98.3897	2	2	1	1	2
2	47	2	1	121	73	8.8	318	4.3	60.6	0	0.81	3.71	2.56	5.3	62	1	1.12	64	33	8482	38.2	66	270	460	69.83	5.46	9.26	5.21235	66.6628	103.889	1	1	1	1	1
2	78	20	2	167	76	7.3	424	7.12	89.81	0.36	1.3	4.6	1.89	7	116	1.41	1.32	22	22	8757	42.2	73	450	540	182.67	68.3	4.38	137.847	368.676	52.896	5	2	1	3	2
2	51	20	2	153	88	10.8	381	5.6	76	0.35	0.98	4.13	3.33	6	104	1.07	1.12	5	9	8029	40	69.9	510	409	170.1	180.84	4.96	322.304	303.162	78.2455	3	2	2	2	3
1	53	7	2	127	95	8.3	292	6.5	90.86	1.16	1.69	1.16	19.59	9.7	35	1.02	0.65	22	21	9975	38.3	67.6	270	441	84.84	5.45	12.49	3.85733	60.0469	82.7555	1	1	1	2	1
1	48	7	2	127	90	10.7	382	5.97	83.22	0.22	0.82	2.83	1.14	4.2	612	1.01	0.87	20	17	9572	40.4	64.2	270	279	107.37	5.73	22.79	2.22261	41.6477	95.3164	1	1	1	1	1
1	35	1	1	133	82	0	320	4.3	67.5	0.51	1.13	4.08	3.67	6	180	1.24	1.26	33	21	10936	42	70.3	330	301	223.22	23.63	29.2	7.15374	67.5776	117.974	1	1	1	1	1
2	45	4	1	124	82	9.1	162	7.9	47.5	0.46	0.83	2.36	1.97	3.5	234	1.14	0.78	49	26	9560	40	64	320	367	242.68	13.4	25.1	4.71936	85.4698	114.149	1	1	1	1	1
2	80	21	2	170	52	9	437	6.7	79.8	0.41	1.13	4.85	3.11	7.33	543	1.26	1.21	10	21	11489	29.6	69.2	1040	0	3082.99	1459.21	4.45	2898.75	6124.41	60.1686	1	1	1	2	3
2	59	10	1	108	76	13.1	279	3.78	52.69	0.38	1.26	3.88	2.04	5.8	124	1.1	1.13	7	12	7310	35.8	62.4	260	701	31.66	0.3	1.52	1.74474	184.128	99.9871	4	2	2	1	1
2	59	11	1	134	86	14	397	3.64	54.57	0.62	1.38	4.06	20.12	12.5	55	1.09	1.44	13	19	7612	37.6	60.4	450	351	36.23	12.4	3.62	30.2807	88.4733	98.8405	3	2	1	1	2
2	56	13	1	123	76	6.8	369	3.9	59	0.14	1.17	3	1.5	4.7	88	1.16	0.51	13	15	10859	41.8	66	450	627	78.65	8.46	12	6.2322	57.9388	98.3863	1	1	1	1	1
1	63	14	2	171	81	10.6	295	7.4	86.8	0.29	0.98	3.73	3.41	6	212	1.01	0.64	22	15	9357	40.5	64.3	830	1107	474.7	252.41	8.95	249.308	468.866	81.5251	2	2	1	2	2
1	53	18	1	118	73	9.3	0	6.91	91.35	0.56	0.74	2.16	1.78	3.3	35	1	0.63	28	23	9339	42.1	65.6	430	282	115.25	4.98	6.43	6.84653	158.446	82.2191	2	2	1	2	1
2	55	5	2	180	87	7.1	401	16.7	261.2	0.15	1.08	5.44	4.5	7.9	396	1.16	1.43	8	11	8840	29.6	59.4	1240	0	4420.81	1876.2	3.92	4231.02	9969.38	17.1017	3	2	2	4	3
1	71	15	1	125	84	12.3	344	5.1	78	0.15	1.1	2.36	0.57	3.8	192	1.25	0.69	33	35	6050	34.3	64	350	497	63.48	1.65	6.11	2.38723	91.8434	86.3278	1	1	1	2	1
2	78	20	2	152	74	7.4	348	6.99	79.62	0.2	0.85	2.01	2.19	3.4	57	1.13	0.64	19	18	7741	40.4	65.2	290	682	98.5	32.13	3.44	82.5666	253.122	61.1867	5	2	1	2	2
1	76	27	1	136	59	8.9	463	14.92	161.8	0.37	1.01	2.19	1.18	3.5	190	1.24	0.71	15	20	7200	36.3	69.9	430	0	248.53	51.97	4.74	96.923	463.503	35.0467	1	1	1	3	2
2	75	1	2	141	84	7.5	586	7.3	69.4	0.63	1.34	4.97	3.01	7.4	471	1.47	1.49	25	17	4716	36.5	61.1	1100	195	68.43	3.51	5.7	5.44358	106.127	73.7804	1	1	1	2	1
2	73	20	1	136	72	7.4	347	4.5	68	0.61	0.75	4.06	2.17	5.7	147	0.81	1.29	14	23	7520	37.9	67	470	1107	102.55	3.56	5.55	5.67034	163.341	76.6908	1	1	1	2	1
2	53	1	1	113	76	10.4	228	4.8	72	0.21	1.46	3.18	0.8	5.1	161	1.49	0.83	27	23	7983	36.1	68.6	410	182	231.74	5.18	13.7	3.34242	149.532	82.3657	1	1	1	2	1
1	48	4	2	174	114	9.4	345	3.58	60.42	0.5	1.09	4.15	2.04	6.01	174	1.07	1.16	24	23	6534	42.1	67.6	340	380	32.82	2.59	3.82	5.99361	75.9499	112.695	1	1	1	1	1
1	62	1	1	136	71	9.4	463	4.1	49.2	0.23	0.5	2.62	1.83	3.59	499	0.44	0.9	36	34	3493	22.5	52.9	2630	517	106.24	4.63	2.08	19.6775	451.52	111.137	1	1	1	1	1
1	71	20	2	147	72	9.2	310	5.83	59.87	0.59	0.52	2.89	14.16	6.94	47	1.2	0.77	9	14	9296	38.5	63.8	270	372	387.52	172.68	14.08	108.416	243.301	96.2428	1	1	1	1	2
1	47	9	2	161	107	5.9	446	4.3	77.3	0.45	0.96	3.33	1.06	4.96	253	1.07	0.79	11	17	6641	37.1	63.4	300	175	131.08	11.14	18.83	5.22982	61.5373	102.56	1	1	1	1	1
1	30	1	1	113	89	9.3	510	5.8	73.1	0.46	0.67	3.21	1.89	4.53	165	0.96	0.83	110	48	11328	44.9	75.3	220	355	103.89	6.03	19.99	2.66659	45.9424	118.253	1	1	1	1	1
1	85	30	2	166	74	10.3	430	10.7	138.9	0.38	1.14	2.56	1.53	4.18	264	1.26	0.94	8	15	6374	32.7	68.3	780	480	1240.83	618.8	4.76	1149.2	2304.4	39.5656	1	1	1	3	3
1	53	5	1	120	69	0	0	3.4	72	0.64	1.02	3.55	0.94	4.98	200	1.13	0.8	21	21	7126	39	63.1	390	248	60.15	3.26	9.81	2.93766	54.2024	101.24	1	1	1	1	1
2	55	20	2	142	80	9	353	3.4	58	0.26	1.01	3.17	1.24	4.72	112	1.26	0.78	16	14	8410	36.6	64.2	240	358	83.31	3.92	7.02	4.9363	104.909	99.6386	1	1	1	1	1
1	49	5	2	133	93	11.8	270	4.45	49.13	0.41	0.77	4.01	14.83	9.28	0	0	0	16	17	7947	44.8	67.6	290	363	163.81	24.99	8.82	25.0467	164.181	121.836	1	1	1	1	1
2	49	1	2	159	71	11	336	4.62	66.86	0.69	1.21	3.51	1.13	5.04	0	0	0	17	15	7143	40.7	73.8	230	435	14.05	0.65	3.7	1.55297	33.5681	92.6485	1	1	1	1	1
2	64	5	2	150	82	12.3	347	4.49	46.05	0.17	1	1.91	1.26	3.15	0	0	0	7	11	6510	30.3	72.1	840	414	70.4	5.36	5	9.47648	124.467	100.91	1	1	1	1	1
2	66	2	1	120	67	7.1	563	5.6	72.5	0.62	1.05	2.31	1.33	3.71	70	1.36	0.72	15	16	9953	42.5	70.7	220	280	75.55	2.1	5.95	3.12	112.246	74.5509	2	2	1	2	1
1	46	1	2	129	90	9.7	432	6.75	68.01	0.44	0.96	4.44	0.91	6.11	384	1.08	1.22	17	12	8330	41.6	68.8	250	330	372.25	8.44	20.35	3.66632	161.705	108.864	1	1	1	1	1
1	22	1	1	115	70	9.7	544	5.3	71.9	0.21	0.67	2.34	1.32	3.61	30	0.89	0.72	12	11	8482	39.1	62.4	220	0	155.49	4	18.59	1.9021	73.9393	125.943	1	1	1	1	1
1	78	12	2	146	77	9	253	4.1	72.5	0.58	0.95	3.06	1.16	4.73	0	0	0	13	14	5282	37.1	66.8	440	338	154.77	6.32	11.11	5.02869	123.147	84.6929	1	1	1	2	1
2	37	1	1	138	79	11.1	0	3.51	45.97	0.49	0.81	3.29	2.07	4.87	0	0	0	23	19	9464	40.4	71.3	270	350	36.65	4.07	7.23	4.97632	44.8113	122.055	1	1	1	1	1
2	64	10	2	184	91	8.1	341	5	44.9	0.3	0.99	2.88	2.22	4.52	17	1.18	0.75	88	45	8600	40.1	72.4	460	231	111.33	8.78	8.05	9.64164	122.256	101.754	3	2	1	1	1
2	49	1	2	143	84	11.2	320	4.98	54.98	0.31	0.99	3.43	1.34	5.12	137	1.25	0.83	44	26	5914	39.2	67.9	220	626	91.51	3.68	10.92	2.97905	74.0795	105.772	1	1	1	1	1
2	67	18	2	202	98	12.9	0	7.68	62.86	0	0.83	2.96	5.65	4.89	0	0	0	11	19	7903	35.2	65.3	1500	0	482.13	274.88	10.1	240.588	421.983	87.9663	3	2	1	2	2
2	84	25	1	138	68	7.2	345	4.5	66	0.92	1.41	3.66	1.16	5.82	77	1.6	0.9	26	22	8343	46.3	77.7	610	376	102.67	19.85	5.27	33.2968	172.221	73.5969	2	2	1	2	2
1	65	6	2	191	83	7.6	455	9.69	202.65	0	0.61	2.22	3.91	3.55	0	0	0	15	18	6688	38	64.7	370	725	261.01	11	14.85	6.54815	155.376	28.8406	1	1	1	4	1
1	72	10	2	169	93	5.7	593	7.72	96.2	0.44	1.23	2.28	0.97	3.68	31	1.28	0.61	14	33	5431	36.3	66.8	440	326	175.94	41.61	4.63	79.4454	335.92	67.5844	1	1	1	2	2
1	58	3	2	155	85	7.3	70	7.3	4.9	0.43	1.06	2.67	5.8	6.1	0	0	0	24	23	10671	44.6	83.5	620	0	38.71	2.68	9.22	2.56954	37.1146	294.979	1	1	1	1	1
2	82	10	2	175	84	12.5	323	4.1	50	0.62	0.82	2.55	2.27	3.91	777	0.98	0.68	19	22	7923	36.4	72.9	370	375	48.15	6.94	1.57	39.0762	271.112	86.5494	1	1	1	2	2
1	49	4	1	132	80	10.6	327	6.7	75	0.45	0.9	3.34	0.77	4.79	283	0.97	0.77	24	19	9521	39.4	65.3	220	445	81.78	4.97	18.84	2.332	38.3724	102.392	1	1	1	1	1
1	54	1	2	144	102	13.9	569	8	117	0.55	0.62	2.3	0.95	3.39	60	0.71	0.73	99	9	6640	40.5	82.7	760	877	441.69	7.95	17.43	4.03201	224.013	60.5316	1	1	1	2	1
1	63	1	1	130	75	7.4	378	7.7	74.7	0.63	0.91	2.65	1.37	4.09	57	1.02	0.68	18	17	8047	38.3	65.4	300	338	64.16	5.43	11.99	4.00344	47.304	92.955	1	1	1	1	1
2	70	1	1	130	71	15.3	506	9.34	90.77	0.3	1.03	4.62	4.19	6.9	141	0.88	1.19	20	24	8190	31	63.8	410	373	101.46	17.3	8.43	18.1414	106.395	55.2391	1	1	1	3	1
2	69	15	2	146	64	9.5	191	7.63	66.26	0.22	1.4	2.39	0.59	4.16	49	1.31	0.54	11	17	6781	37.5	63.9	460	445	223.31	19.05	13.94	12.0805	141.611	81.3873	4	2	1	2	1
2	66	20	1	137	65	10.6	336	7.58	68.45	0.74	1.06	4.06	3.53	6.33	65	1.1	1.03	17	30	9762	36.8	68.8	1460	0	486.41	247.08	5.98	365.249	719.041	79.9163	3	2	2	2	3
2	68	19	1	132	80	11.9	543	7.5	88.2	0.2	0.96	1.99	1.61	3.32	41	1.1	0.51	1	14	7476	36.6	66.8	310	750	42.28	7.77	4.64	14.8032	80.5507	58.0001	1	1	1	3	1
2	57	1	2	168	97	6.9	574	9.9	129.5	0.44	0.97	3.65	6.73	6.27	172	1.26	0.94	16	17	9538	29.1	55.6	290	427	4927.56	2814.1	10.45	2380.54	4168.39	39.3844	4	2	2	3	3
1	49	1	1	136	83	11.9	341	4.2	49.1	0.39	1.23	4.27	1.66	6.58	170	1.22	0.93	50	35	10630	41.2	72.2	220	477	87.61	7.65	16.53	4.09111	46.8525	121.866	1	1	1	1	1
1	78	20	2	177	92	9.3	494	10.6	125.1	0.66	3.43	1.02	1.6	5.18	404	1.08	0.86	53	39	6941	40	67.1	460	397	58.59	9.21	2.78	29.2865	186.308	47.1646	1	1	1	3	1
1	32	1	1	124	77	9.5	512	3.94	49.12	0.4	0.9	3.46	2.13	5.25	35	0.98	0.89	30	24	12883	37.5	61.2	400	372	389.8	197.45	19.98	87.3603	172.464	137.301	1	1	1	1	2
2	78	16	2	149	72	11.3	231	6.5	48.3	0.55	0.96	1.75	2.14	3.11	191	1.12	0.44	29	30	9252	41	67	230	1107	53.71	6.92	5.1	11.9947	93.0973	90.0347	3	2	1	1	1
2	56	13	2	148	80	8.5	428	3.8	42	0.28	0.98	3.78	3.26	6.22	111	1.11	1.01	26	24	9637	40.1	70.9	250	1107	0	20.21	9.11	19.611	0	110.026	2	2	1	1	1
2	64	10	2	198	85	7.2	426	6.21	84.63	0.92	1.82	4.93	1.47	7.37	106	2.06	1.27	25	23	8857	35.6	60.4	270	0	4050.11	2241.55	4.03	4916.95	8884.11	62.7085	3	2	2	2	3
1	85	5	1	108	58	13.5	231	6.9	64.7	0	0.88	2.11	1.34	3.43	0	0	0	13	13	5968	35.1	55	500	0	119.67	9.49	6.03	13.9124	175.437	84.4907	1	1	1	2	1
1	49	1	1	110	74	14.5	298	9.6	63.6	0.2	1.01	3.11	1.07	4.81	106	1.18	0.85	34	27	9682	43.3	72.2	360	231	0	6.78	12.13	4.94107	0	109.571	1	1	1	1	1
1	80	15	1	106	59	14	236	8.2	88	0.18	1.42	2.92	1.35	4.88	217	1.47	0.78	247	196	4122	30.7	59.4	680	0	87.67	2.98	6.75	3.9027	114.815	71.1573	1	1	1	2	1
2	49	1	1	122	76	12.1	273	4.28	50.09	0.54	1.08	4.66	1.51	6.81	92	1.14	1.43	50	31	9625	35.4	66.3	280	603	236.73	24.04	14.23	14.9342	147.062	109.064	1	1	1	1	1
2	62	10	1	119	75	9	365	4.59	51.12	0.68	2.14	2.96	1.19	5.65	30	1.93	0.72	100	71	9022	38.2	69.4	650	688	189.57	5.31	9.17	5.11891	182.748	98.8813	1	1	1	1	1
1	75	10	2	151	90	6.1	487	6.17	48.43	0.31	1.03	2.53	0.74	4.01	96	1.25	0.73	18	12	4900	37.5	63.5	320	697	71.99	8.18	5.57	12.9823	114.253	102.098	3	2	1	1	1
1	78	10	2	142	75	10.7	313	4.74	64.59	0.33	0.75	2.93	1.33	4.16	764	0.92	0.95	12	15	8709	37.7	65.7	360	287	8.57	2.82	1.1	22.6625	68.8716	88.8113	1	1	1	2	1
1	78	15	2	152	68	7.4	499	11.7	122.7	0.09	0.87	2.44	0.82	3.8	273	0.94	0.72	39	38	6746	32.4	68.6	1210	205	349.65	120.02	4.1	258.775	753.88	48.2822	4	2	2	3	2
1	24	1	2	162	106	11.8	360	3.3	54.9	0.75	0.87	4.74	10.02	9.7	48	0.82	1.27	13	14	12330	34.3	60.1	350	275	148.56	6.85	6.9	8.77594	190.329	138.747	1	1	1	1	1
2	46	9	1	124	71	12	457	4.78	48.33	0.67	1.11	3.21	3.53	5.3	61	1.12	0.88	16	16	10046	36.9	61.8	260	0	45.5	1.64	4.2	3.45181	95.7667	112.705	1	1	1	1	1
1	80	1	1	128	71	12.3	268	4.17	78.43	0.72	1	3.18	1.05	4.7	46	0.91	0.81	24	22	7527	37.4	66.9	730	0	48.04	10.62	4.44	21.1443	95.6472	80.856	1	1	1	2	1
2	47	9	2	141	91	7.4	393	5.97	62.63	0.28	0.78	3.46	4.1	5.3	552	0.9	0.97	27	26	10623	38.7	63.8	330	0	59.55	10.74	15.38	6.17306	34.2277	101.685	1	1	1	1	1
1	63	15	1	120	64	8.8	349	8.4	103.72	0.37	0.81	2.19	1.68	3.4	80	0.87	0.71	20	12	10307	39.2	67.3	260	0	139.99	12.79	17.49	6.46447	70.7554	65.7331	1	1	1	2	1
2	66	13	1	135	77	10.1	423	4.4	38.3	0.17	1.33	5.05	3.23	7.9	76	1.3	1.38	15	17	9666	38.1	69.6	220	0	91.26	4.1	3.18	11.3975	253.691	105.722	1	1	1	1	1
2	46	17	1	114	78	9.9	485	5.5	70.4	0.72	0.95	1.61	0.94	2.8	156	1.12	0.5	17	18	14892	37.5	60.8	220	180	106.24	46.64	4.34	94.9994	216.397	88.8999	4	2	2	2	2
2	59	12	1	98	73	11.4	239	3.84	39.87	0.41	1.02	1.96	2.81	3.5	58	1.01	0.48	39	43	10059	35.4	59.6	220	448	56.32	3.62	5.43	5.89333	91.6885	109.592	1	1	1	1	1
1	63	20	1	127	62	12.7	-	5	83.9	0.24	1.06	3.7	3.13	5.7	35	1.07	0.95	9	16	9337	34.1	63.1	430	646	70.91	29.22	4.6	56.1532	136.271	84.9442	4	2	2	2	2
2	64	15	2	158	84	8.7	453	3.67	45.48	0.69	1.04	2.14	2.81	3.6	143	1.07	0.69	35	27	11206	39.8	69.4	670	179	42.03	3.23	3.29	8.67878	112.932	101.325	1	1	1	1	1
2	63	13	2	156	90	14	186	3	46.1	0.52	0.76	2.58	1.48	4	189	0.93	0.77	9	10	9610	33.6	66.4	740	195	108.8	36.99	4.78	68.4083	201.212	101.586	3	2	1	1	2
1	43	9	1	130	75	10.9	312	5.37	67.81	0.47	1.13	2.22	1.11	3.7	48	0.96	0.6	31	20	9955	39.8	64.9	280	582	69.42	2.97	15.15	1.73299	40.5065	111.317	1	1	1	1	1
2	79	20	2	178	87	8.1	489	4.03	59.13	0.53	2.19	4.1	0.98	6.9	107	1.4	0.97	22	23	10219	36.5	67.9	380	847	130.55	28.57	5.13	49.2317	224.963	83.6475	3	2	1	2	2
1	48	16	2	135	90	10.4	290	5.5	48.7	0.84	0.86	2.89	2.04	4.3	0	0	0	89	50	10310	37.4	70.4	370	370	359.64	136.02	9.96	120.725	319.199	123.139	1	1	1	1	2
1	66	16	1	136	64	12.6	287	5.6	56.7	0.21	0.8	2.59	0.86	3.9	0	0	0	25	26	5551	31.4	52.1	500	438	11.51	1.05	3.31	2.80423	30.7397	101.937	1	1	1	1	1
2	66	26	2	177	52	10.1	380	4.9	65.8	0.24	0.99	1.82	1.03	3.3	0	0	0	33	34	6631	39.9	66.9	250	159	31.98	5.05	1.33	33.5654	212.559	83.8236	2	2	1	2	2
2	68	9	2	142	74	10.6	427	12.07	161.21	0.41	1.34	5.57	8.37	11.9	75	1.16	0.96	14	14	12297	36.7	64.4	320	542	1654.22	715.19	4.78	1322.65	3059.27	27.9746	2	2	1	4	3
2	52	10	2	148	79	9.8	400	5.4	77.47	0.29	0.98	3.59	2.19	5.3	30	0.98	1.02	39	24	9506	36.5	65.5	460	307	0	5.18	5.78	7.92235	0	75.9189	3	2	2	2	1
1	51	15	1	105	70	12.8	645	6.8	73.4	0.33	1.37	5.6	8.43	10.6	1089	1.2	1.52	15	15	14657	39.3	66	330	462	499.67	290.72	9.57	268.544	461.555	101.863	5	2	1	1	2
1	68	12	2	162	73	5.2	348	39.6	475.2	0.19	0.86	2.82	0.88	4.2	739	0.94	0.78	42	46	3571	29.2	61.1	8560	307	2554.64	1049.68	2.55	3638.89	8856.09	10.0778	4	2	2	5	3
2	70	10	1	127	63	7.4	316	7.2	52.6	0.38	0.95	2.8	1.19	4.2	0	0	0	19	21	7503	40.3	63.3	610	186	26.43	2.75	3.16	7.69304	73.9371	92.6041	1	1	1	1	1
2	64	14	2	165	105	10.1	233	4.5	42.9	0.45	0.9	2.88	2.07	4.5	247	1.17	0.79	20	20	8439	38.4	67.5	360	0	89.59	6.79	7.14	8.40667	110.921	103.291	1	1	1	1	1
1	74	20	1	139	78	10.5	604	11.3	158.7	0.52	0.68	2.28	3.58	3.5	382	1.05	0.72	17	14	9088	38.8	71	450	0	221.75	73.27	3.77	171.806	519.966	36.3836	1	1	1	3	2
1	57	10	1	135	66	5.6	391	4.3	61.4	0.34	0.54	2.27	1.6	3.4	33	0.77	0.66	29	16	7192	39.2	58.8	320	272	34.77	1.62	4.82	2.97112	63.769	105.093	4	2	1	1	1
2	62	7	2	170	96	8.5	310	3.59	47.07	0.58	1.05	4.31	2.47	6.2	243	1.31	1.29	17	24	9821	35	65.5	1180	0	170.46	4.54	15.21	2.63863	99.0708	101.603	1	1	1	1	1
2	35	1	1	137	86	13.8	210	2.06	21.73	0.39	0.54	1.46	1.5	2.2	49	0.9	0.49	31	36	6203	30.8	59.3	230	0	149.38	38.2	3.68	91.763	358.837	158.386	1	1	1	1	2
2	45	18	1	126	64	8.3	340	12.2	188.7	0	1.47	1.8	1.09	3.4	0	0	0	9	13	4047	29.8	53.6	890	280	2256.69	1096.03	2.99	3240.44	6671.95	27.1806	3	2	1	4	3
1	24	1	2	136	94	10.5	512	5.57	65.14	0.52	0.69	3.68	3.26	5.2	496	0.99	1.21	42	28	14010	36.5	72.5	280	230	742.15	377.95	22.01	151.798	298.074	129.329	1	1	1	1	2
2	34	3	1	101	68	8.8	238	5.3	42.1	0.21	1.62	1.81	0.64	3.7	300	1.39	0.43	11	15	6513	41.7	66.2	250	112	56.54	4.47	8.2	4.81888	60.9529	128.314	1	1	1	1	1
1	37	10	1	104	67	8.8	339	4.37	54.01	0.1	0.81	2.8	0.77	3.9	150	0.96	0.77	19	13	12404	39	69	220	435	232.6	57.27	21.05	24.0507	97.681	127.491	3	2	1	1	1
2	41	8	1	122	77	11.3	284	3.37	53.57	0.2	1.21	3.61	1.88	5.7	98	1.41	1.17	12	11	6181	34.7	67.9	280	456	50.61	2.62	7.5	3.08811	59.6523	112.847	3	2	2	1	1
1	71	4	2	164	83	7.4	218	4.44	60.17	0.26	0.89	1.36	0.74	2.5	277	1.12	0.48	22	16	6420	37.9	68.8	460	1107	90.75	4.93	6.52	6.68423	123.041	96.0453	1	1	1	1	1
2	49	7	1	121	78	11.8	273	3.42	56.22	0.17	1.04	4.18	2.83	5.9	393	1.37	1.28	14	18	8657	38.9	64.4	280	205	45.49	0.64	4.19	1.35026	95.9741	104.999	1	1	1	1	1
2	80	5	2	147	75	9.8	502	10.66	127.7	0.45	0.88	2.26	1.85	3.5	67	1.17	0.74	20	26	5843	40.1	64.9	320	261	45.54	6.07	5.16	10.399	78.0181	34.0805	1	1	1	3	1
2	84	25	2	150	64	8.8	572	12.6	98.6	0.4	0.83	2.83	2.72	4.2	313	1.19	0.91	24	19	8149	39.7	74.9	410	313	331.48	140.25	5.92	209.427	494.98	45.2992	4	2	1	3	2
1	66	2	1	136	70	8.4	472	10.1	120.4	0.45	0.82	1.05	0.68	2	228	1.09	0.34	9	11	3991	28.4	54.3	610	1107	350.67	147.83	9.2	142.045	336.948	53.7443	4	2	1	3	2
1	52	10	1	137	76	8	458	4.24	74.81	0.58	0.87	3.46	1.11	5.1	741	1.03	0.99	29	16	8720	39.4	66.6	260	190	229.83	47.37	13.51	30.9956	150.385	100.362	1	1	1	1	2
1	35	1	1	124	86	12.1	582	5.81	85.2	0.63	0.87	2.97	4.44	4.5	89	1.19	0.94	25	19	11605	43	67.1	240	121	73.62	4.43	13.36	2.93123	48.7126	101.504	1	1	1	1	1
1	45	10	1	121	88	6.7	416	7.83	75.03	0.18	0.98	3.07	1.07	4.5	80	1.18	0.88	25	18	8855	41	68.6	220	516	113.54	13.22	22.88	5.10773	43.8677	105.293	1	1	1	1	1
1	44	10	1	116	71	9	288	7.09	114.19	0.71	0.9	2.21	1.83	3.6	270	1.17	0.77	27	21	6923	40.9	64.3	220	453	81.61	20.03	7.39	23.9601	97.6228	66.8734	1	1	1	2	1
1	73	15	1	127	63	6.9	404	13.3	133.6	0.16	1.03	3.16	0.9	4.8	150	1.1	0.8	32	29	4756	35.6	67	400	0	132.98	26.74	4.26	55.4886	275.949	45.1185	4	2	1	3	2
2	59	4	2	162	92	7	280	5.3	44.88	0.65	0.88	3.83	4.33	5.9	268	1.04	1.34	21	18	12932	38.5	63.2	250	369	42	5.28	8.2	5.6921	45.278	105.406	3	2	1	1	1
1	48	3	1	137	86	12.2	432	6	66.28	0.61	0.9	3.17	7.81	5.6	84	1.08	0.98	11	12	10483	41.9	66.6	220	606	45.03	2.95	6.29	4.14595	63.2854	108.488	2	2	1	1	1
1	77	30	2	148	75	7.1	421	5.9	90	0.27	0.83	2.27	0.76	3.5	106	1.06	0.65	17	23	5457	32.7	56.3	660	566	129.66	41.82	8.05	45.9241	142.384	70.7249	1	1	1	2	2
1	43	10	1	125	84	8.6	421	6.13	135.14	0.63	1.06	4.57	16.94	13.7	189	1.19	1.49	35	20	14903	34.2	60.6	390	452	4051.69	2207.83	7.51	2598.83	4769.23	54.9363	2	2	1	3	3
1	65	7	2	155	100	12.8	531	7.1	118.1	0.25	0.86	4.36	1.51	6.3	64	1.01	1.35	8	16	9911	36	64.8	310	406	91.15	4.99	11.89	3.70997	67.7684	55.4	1	1	1	3	1
2	51	6	2	146	87	8.3	456	4.8	44	0.3	1	3.91	1.77	5.7	107	1.26	1.09	14	16	7919	39	67.3	240	0	48.77	2.75	6.18	3.93366	69.7616	112.228	3	2	1	1	1
1	60	6	2	157	99	6.1	404	8.5	85.6	0.76	0.89	2.6	1.95	3.9	81	1.2	0.75	46	34	9757	40.7	63.6	510	405	73.89	4.7	8.78	4.73212	74.3949	84.6746	1	1	1	2	1
1	38	1	2	159	112	11.5	518	3.9	51.4	0.37	0.59	2.57	3.8	4.1	56	0.93	1.06	22	16	10822	41.6	70.6	250	295	293.27	26.76	13.51	17.5099	191.895	129.202	1	1	1	1	1
2	52	12	2	150	95	9.3	424	6.77	119.4	1.07	0.54	4.89	32.85	10.8	210	0.42	0.86	33	29	12187	43.7	72.9	1840	1107	927.35	557.68	4.76	1035.69	1722.22	45.0001	1	1	1	3	3
1	58	20	1	103	67	10.9	330	6.14	72.97	0.21	0.85	2.64	1.17	4.3	358	1.1	0.96	8	17	4277	33	66.6	520	0	120.21	16.83	3.51	42.3867	302.751	97.2095	1	1	1	1	2
2	69	10	2	165	87	9.1	523	6.7	84.6	0.46	1.1	3.33	1.78	4.9	43	1.27	0.89	27	27	9944	36.3	60.2	510	1107	99.03	6.59	6.7	8.69487	130.66	60.5701	1	1	1	2	1
1	62	12	1	126	84	12	489	5.3	76.31	0.38	0.72	2.41	1.88	3.8	136	1.1	0.9	13	15	9568	42.6	66.4	280	287	46.36	23.14	3.82	53.5491	107.283	92.7934	3	2	2	1	2
1	45	8	2	125	90	14	327	4.53	71.68	0.44	1.21	2.79	0.91	4.9	1030	1.33	1.02	26	17	8767	36.9	64.5	350	586	93.57	36.18	3.03	105.555	272.99	107.288	5	2	2	1	2
2	62	7	1	134	75	8.5	181	4.22	51.69	0.31	1.2	2.53	1.12	4.4	28	1.39	0.78	34	27	8580	38	62.6	240	362	85.79	2.35	7.64	2.71911	99.2649	98.5212	1	1	1	1	1
1	54	3	2	140	88	6.1	300	5.1	62.14	0.28	0.9	1.22	0.62	2.4	269	1.11	0.46	43	70	8032	42.3	67.2	230	601	42.96	1.24	6.46	1.69684	58.7874	106.804	1	1	1	1	1
1	73	1	2	147	87	11.8	251	4.28	68.41	0.6	1.18	3.18	0.74	5.2	171	1.37	1.02	33	30	7959	38.3	60.5	360	365	85.61	19.58	5.32	32.5352	142.254	89.8392	1	1	1	2	2
2	68	1	2	181	94	7.3	304	5.5	64.3	0.54	1.28	3.4	0.99	5.1	131	1.33	0.85	13	18	7233	38.3	72.9	380	156	22.77	2.32	4.05	5.0639	49.7004	84.991	1	1	1	2	1
2	62	20	2	172	76	6.2	569	17.5	475.4	0.31	1	1.79	0.59	3	124	1.18	0.53	29	29	3515	30.2	60.1	820	330	346.34	136.13	1.98	607.772	1546.29	7.89296	2	2	1	5	3
1	38	1	1	100	72	11.8	342	3	74.8	0.45	0.84	2.66	0.97	3.9	187	1.04	0.76	15	16	8184	38.8	66.6	220	366	81.97	5.76	16.07	3.16854	45.0912	110.739	1	1	1	1	1
1	56	1	1	110	79	12.1	-	5.12	93.61	0.17	0.64	2.69	1.39	3.7	56	0.83	0.81	18	17	8264	36.1	61.1	280	414	93.04	4.4	16.14	2.40991	50.9587	78.1607	2	2	1	2	1
2	68	30	2	158	86	8.2	603	5.8	67.4	0.16	1.18	4.64	2.05	6.7	335	1.31	1.31	54	30	10013	37.6	68	450	499	86.43	41.52	3.28	111.901	232.939	80.2879	4	2	2	2	2
2	45	10	1	113	74	7.8	311	3.23	53.82	0.52	0.87	3.67	2.11	5.7	111	1.13	1.36	37	25	7350	39.8	60	220	269	57.22	3.79	6.67	5.02303	75.8358	109.553	1	1	1	1	1
1	64	16	2	154	78	6.4	405	12.5	212.5	0.34	2.04	3.35	1.05	6.3	644	2.18	1.15	19	24	12811	22.5	46	490	0	8953.26	1345.08	3.16	3762.82	25046.5	27.4242	1	1	1	4	3
1	63	1	1	133	86	14.9	331	5.88	84.55	0.22	1.06	3.2	1.53	5.1	0	0	0	25	21	10138	37.6	67.3	440	454	112.75	4.74	17.02	2.4619	58.5611	84.1553	1	1	1	2	1
2	68	17	1	136	78	13.9	277	11.39	174.93	0.39	1.3	3.21	1.42	5.3	298	1.42	0.98	14	11	7917	39.6	71.1	430	596	297.07	63.22	1.63	342.862	1611.1	25.3441	1	1	1	4	3
1	54	15	2	172	92	7.9	375	6	92.6	0.36	0.7	2.93	1.3	4.2	172	0.81	0.92	25	16	5437	32.3	68.7	600	256	1149.27	494.2	11.18	390.763	908.725	80.313	3	2	1	2	3
1	51	2	2	153	96	7.9	362	6.6	85.8	0.5	0.92	3.62	0.92	5.1	181	1.22	1.03	14	15	8746	44.4	70.3	370	0	147.77	5.17	20.96	2.18048	62.3228	89.9466	2	2	1	2	1
2	72	15	1	118	59	7.8	465	15.93	307.25	0.22	0.48	2.02	1.38	3.1	140	0.62	0.89	6	13	3363	21.7	59.1	2850	766	1766.55	670.39	2.93	2022.61	5329.8	12.4715	3	2	2	5	3
2	47	2	2	150	90	8.6	295	3.6	57.9	0.98	0.91	3.77	2.6	5.6	74	1.23	1.03	30	24	9854	39.5	70	320	300	65.99	7.41	7.91	8.28121	73.7486	105.458	1	1	1	1	1
2	72	10	2	173	70	7.8	359	7.1	56.05	0.4	1.71	3.4	0.84	5.8	165	1.79	1.04	14	16	9510	36.9	68.9	1010	266	31.81	1.48	2.85	4.5906	98.6668	89.4235	2	2	1	2	1
1	78	17	2	169	95	10.3	620	23.1	212.4	0	1.21	1.8	0.77	3.2	0	0	0	74	54	2702	28	63.6	1540	1107	571.94	304.72	6.34	424.878	797.468	24.8697	3	2	1	4	3
1	56	3	1	122	75	6.7	249	6.55	78.32	0.41	1.45	2.7	0.7	4.6	25	1.41	0.71	24	31	4074	31.6	63.3	1270	375	321.54	135	7.84	152.219	362.553	95.7593	4	2	1	1	2
1	77	20	1	129	62	9.2	313	8.8	88.8	0.23	0.66	2.59	1.17	3.8	116	0.92	0.7	15	20	7612	34.1	58.1	980	268	94.46	4	6	5.89333	139.171	71.882	1	1	1	2	1
1	67	15	1	137	72	10.4	387	18.44	233.61	0.2	1.05	1.69	0.73	3.1	450	1.3	0.62	22	17	5784	35.4	66.2	2010	1107	840.87	364.55	6.5	495.788	1143.58	23.9471	1	1	1	4	3
1	47	7	2	147	98	8.2	615	5.21	105.72	0.26	1.04	2.83	3.06	4.7	38	1.29	1.04	22	19	10379	41.1	67.8	370	271	117.84	14.79	9.5	13.7625	109.653	71.8733	1	1	1	2	1
1	78	10	1	125	81	6.1	583	19.86	141.67	0.46	0.41	1.46	1.42	2.3	375	0.65	0.57	30	25	3702	27.1	66.6	1530	0	237.73	18.23	7.34	21.9555	286.312	40.5794	1	1	1	3	1
1	70	15	2	169	91	6.5	396	4.36	69.37	0	0.74	1.85	1.17	0	0	0	0	20	15	9316	38.5	66	530	132	163.2	80.71	3.06	233.162	471.467	91.2285	1	1	1	1	2
1	30	1	2	131	92	10	529	4.48	71.22	0.41	0.72	2.47	1.67	3.9	216	1.07	0.93	64	32	12456	45.3	68.7	230	379	173.88	24.69	11.34	19.2469	135.547	119.526	1	1	1	1	1
1	55	2	1	135	80	8.9	497	5.33	84.43	0.3	0.93	2.98	1.52	4.4	43	1.27	0.85	29	22	8976	40	68.2	220	323	83.37	1.29	6.62	1.7226	111.328	89.173	1	1	1	2	1
2	63	18	1	131	78	9.7	349	9.69	99.31	0.17	0.9	2.24	1.51	3.6	85	1.31	0.67	15	13	9037	40.9	66	220	261	584.06	297.34	8.56	307.066	603.165	52.0462	3	2	1	3	3
2	53	17	2	150	84	7.3	397	12.1	155.2	0.13	0.77	4.21	2.55	6.2	343	1.08	1.24	12	13	9161	22.2	52.2	910	1007	3190.97	1354.17	2.52	4750.34	11193.7	32.5442	5	2	2	3	3
1	60	1	1	119	78	12.6	390	4.87	101.93	0.47	0.84	4.64	1.86	6.4	73	1.06	1.45	31	26	7651	38.7	63.8	310	599	39.26	3.2	2.25	12.5724	154.248	68.561	1	1	1	2	1
2	60	13	1	135	81	8	372	4.9	65.3	0.58	1.03	2.29	1	3.6	698	1.38	0.64	16	20	7643	40.5	62.8	240	165	78.97	4.22	15.41	2.42082	45.3014	88.2422	1	1	1	2	1
1	73	20	1	133	82	7.5	369	7.37	90.03	0.1	1.45	2.91	0.55	4.7	95	1.43	0.77	13	25	6909	41.8	63.5	220	0	93.18	2.85	10.56	2.3858	78.003	72.711	1	1	1	2	1
1	61	1	2	128	90	14.4	454	6.95	86.8	0.31	0.87	3.56	1.75	5.3	166	1.07	1.25	16	14	7307	35.3	60.5	280	278	103.35	23.18	6.08	33.7025	150.265	82.6786	1	1	1	2	2
2	66	18	2	140	86	10.9	379	5.7	69.1	0.3	1.03	3.96	1.84	5.9	155	1.29	1.12	11	18	10455	38.2	66.4	430	202	168.69	9.9	20.56	4.25661	72.5301	79.0083	1	1	1	2	1
1	61	10	2	148	87	8.7	377	7.86	80.06	0	1.19	2.3	0.57	4.1	0	0	0	7	17	8918	30.5	58.3	410	245	470.8	34.95	2.29	134.916	1817.41	91.1662	4	2	2	1	2
1	57	2	2	179	97	6.4	330	7.79	75.71	0.39	0.99	4.85	1.75	7.1	108	1.19	1.47	13	15	8368	38.5	62.8	350	215	63.81	8.2	3.71	19.5385	152.043	96.4228	1	1	1	1	1
2	66	18	1	133	84	10.1	367	4.7	65.2	0.61	0.88	2.37	1.24	3.7	120	1.23	0.76	22	28	9381	39.7	70.4	520	146	34.14	7.81	2.25	30.6846	134.132	84.7571	1	1	1	2	2
2	61	20	1	137	68	6.6	-	4.21	59.39	0.35	0.82	3.08	1.78	4.6	154	1.18	0.97	22	19	8560	38.8	66.6	640	244	52.64	2.24	4.41	4.49016	105.519	94.785	1	1	1	1	1
2	55	5	2	118	91	10.4	403	4.5	68.1	0.31	0.69	4.21	2.85	6.2	125	1.16	1.26	18	16	10085	37.6	68.1	270	284	68.82	1.74	11.06	1.39074	55.0062	86.873	1	1	1	2	1
1	54	1	1	110	69	12.7	462	5.39	94.27	0.25	0.74	2.98	1.51	4.3	74	0.96	1	13	15	6326	31.2	60.2	330	196	196.02	7.91	28.39	2.46299	61.0362	78.5961	1	1	1	2	1
2	30	1	1	137	76	9.6	579	4.3	66.6	0.53	0.59	4.23	4.66	6	31	0.79	1.38	52	95	11749	49.3	85	220	0	49.92	11.23	2.28	43.5409	193.549	106.377	1	1	1	1	2
1	55	7	2	132	94	7.8	328	6.8	79.6	0.32	0.86	3.08	0.77	4.6	54	1.07	0.87	25	27	6732	37.4	62.3	220	0	110.94	0.52	12.7	0.361953	77.2212	95.7555	1	1	1	1	1
2	52	14	2	148	98	7.9	413	4.45	61.49	0	1.26	5.08	2.74	7.5	0	0	0	20	17	11778	39.4	62.3	300	132	103.62	9.01	13.44	5.92622	68.1548	99.8231	1	1	1	1	1
1	67	1	1	124	74	10	308	3.62	81.31	0.1	0.63	1.85	0.67	2.8	294	0.86	0.59	17	17	5218	34.3	60.3	280	0	58.03	2.63	6.67	3.48564	76.9093	85.7817	1	1	1	2	1
1	70	20	2	165	91	16	-	7.9	106.8	0.07	1.05	2.74	0.84	4.3	113	1.27	0.84	13	13	6764	34.4	59.8	530	0	584.46	252.82	7.42	301.203	696.311	60.4037	3	2	1	2	3
1	68	1	1	99	62	12.7	195	2.9	71.9	0.73	0	0	0	0	0	0	0	19	22	5955	30.5	53.6	1210	0	51.14	0.99	2.37	3.69266	190.75	91.1671	1	1	1	1	1
2	61	10	2	139	97	11.9	277	4.55	60.84	0.58	1.36	3.49	1.8	5.5	371	1.43	1.12	35	40	6483	43.9	74.2	220	139	10.5	0.23	0.87	2.33701	106.69	94.0357	3	2	1	1	1
1	63	7	2	141	87	7.4	287	4.1	76.61	0.17	0.9	2.56	1.3	4	193	1.07	0.8	24	21	8258	40.3	66	220	594	36.94	3.33	5.03	5.85233	64.9204	91.9954	3	2	1	1	1
1	64	10	2	173	103	11.5	402	4.62	77.24	0.13	1.02	2.41	0.6	3.8	214	1.08	0.73	7	14	6263	38.3	63.9	350	332	39.81	3.16	2.44	11.4485	144.23	91.0444	5	2	2	1	1
1	62	10	1	100	79	9.8	691	4.88	91.74	0.18	0.93	3.5	0.8	5	1216	0.98	1.08	14	10	7192	38.9	65.9	1450	213	52.98	2.76	7.04	3.46568	66.526	76.7855	1	1	1	2	1
1	72	19	1	127	68	7.8	249	5.57	79.54	0.19	1.09	2.5	0.9	4	260	1.28	0.73	15	22	6915	33.7	66.4	280	335	114.85	7.23	9.28	6.8872	109.405	85.0374	3	2	1	2	1
1	59	11	1	104	72	8.3	331	8.02	116.44	0.26	0.54	2.51	1.6	3.6	65	0.78	0.83	50	31	9383	38.1	68.7	440	668	78.03	1.79	11.29	1.40156	61.097	58.7824	1	1	1	3	1
1	53	5	1	116	77	12.3	260	3.74	55.68	0.46	0.94	3.96	1.6	5.6	51	0.99	1.2	12	12	6868	32.4	59.2	310	288	68.63	9.08	7.56	10.6174	80.2499	112.521	1	1	1	1	1
1	50	1	1	127	81	6.8	449	7.77	80.76	0.28	0.75	2.94	2.6	4.4	32	0.95	0.84	13	13	8845	36.3	69.4	250	238	119.21	8.57	12.92	5.86368	81.5647	97.4588	1	1	1	1	1
2	61	10	1	130	79	6.7	366	6.78	65.52	0	1.21	2.83	2.7	4.8	0	0	0	16	15	8615	36.8	62.5	270	218	152.49	8.86	7.9	9.91423	170.634	87.2689	1	1	1	2	1
1	48	10	2	167	95	13.6	416	8.5	146	0.17	1.17	3.76	1.3	5.4	998	1.06	1.16	7	11	6626	20.9	52.9	860	0	3702.29	1499.57	5	2651.24	6545.65	48.3082	3	2	1	3	3
2	65	7	1	130	61	10.3	214	4	67	0.31	1.08	2.81	1.9	4.3	39	1.18	0.66	107	84	6003	36.9	76.5	440	417	163.74	12.2	4	26.962	361.865	82.5901	2	2	1	2	1
2	46	5	1	126	79	11.2	375	3.8	70	0.56	1.14	2.05	1.7	3.3	35	1.16	0.61	24	21	11279	48.1	73.9	390	0	102.61	6.96	16	3.8454	56.692	89.5144	1	1	1	2	1
1	65	10	1	138	86	10.1	361	4.6	91	0.19	0.95	1.68	1.4	2.8	176	1.09	0.51	15	14	12147	40.3	66	380	425	79.19	7.53	4	16.6413	175.01	75.924	1	1	1	2	1
1	29	12	1	117	84	10.4	352	7.8	74.3	0.31	0.87	3.23	3.26	4.9	103	0.93	0.91	20	12	12249	39.8	68.2	290	244	980.18	600.53	6.94	764.94	1248.53	118.292	5	2	1	1	3
1	64	16	2	159	79	6.2	379	11.6	202	0.45	1.42	2.95	1.2	4.9	459	1.49	0.83	29	36	13963	26.2	47.8	700	0	4788.29	2201.24	5.25	3706.47	8062.57	29.1569	1	1	1	4	3
2	23	3	2	123	90	11.3	359	5.8	67	0.21	0.88	4.74	2.6	6.7	66	0.88	1.22	27	17	11493	41	74.1	320	120	109.23	12.23	7	15.4447	137.942	110.933	1	1	1	1	1
1	68	19	2	163	83	8.2	482	5.35	75.34	0.33	1.15	2.33	0.84	3.9	41	1.2	0.68	39	32	7954	42.5	67.9	380	357	60.2	16.67	4.75	31.0237	112.035	89.4326	1	1	1	2	2
1	62	20	1	125	66	7.5	304	6.9	85.8	0.31	0.8	2.29	1.48	3.6	508	0.91	0.73	27	20	8836	43.8	67.8	220	450	51.91	9.7	7.3	11.7463	62.8609	83.2581	1	1	1	2	1
1	55	4	1	101	70	9.9	322	8.57	90.57	0.71	0.76	2.92	1.58	4.5	23	0.85	0.85	40	21	7429	36.6	63.8	350	529	201.9	30.96	17.13	15.977	104.191	81.9169	1	1	1	2	1
1	78	13	1	134	58	10.8	314	6.03	86.91	0.6	1.39	1.99	0.71	3.8	93	1.36	0.55	20	20	8744	43.5	68.3	540	323	145.12	51.63	4.69	97.3154	273.531	73.2597	1	1	1	2	2
2	66	6	2	148	84	6.2	335	4.52	70.21	0.39	1	2.31	85	3.9	380	1.18	0.64	16	18	6694	37.1	62	400	756	43.88	4.34	5.17	7.42081	75.0289	77.5006	1	1	1	2	1
1	34	1	2	139	92	11.2	423	4.5	89.5	0.41	0.52	2.43	1.53	3.6	31	0.72	0.85	45	26	9175	33.9	56.4	260	309	72.52	5.14	3.22	14.1111	199.092	96.3118	1	1	1	1	1
1	51	10	1	134	81	10.6	363	5.5	76.5	0.2	0.74	1.78	0.89	2.8	107	0.92	0.55	25	17	8773	42.7	61.6	230	196	129.78	13.7	12.5	9.68864	91.7804	100.146	2	2	1	1	1
2	55	1	2	146	97	13.1	431	4.46	60.1	0.64	0.8	3.5	3.86	5.3	177	1.06	0.99	31	21	9340	37.4	65.7	1350	484	179.61	93.27	5.47	150.733	290.266	98.4795	1	1	1	1	2
2	62	7	1	128	75	11.3	185	4.2	63.7	0.74	3.1	6.1	0.63	9.2	1320	2.45	1.49	10	19	7982	47	69.9	280	171	34.25	0.78	4.07	1.69415	74.3907	89.6603	1	1	1	2	1
2	72	2	1	119	63	10.9	226	4.47	73.78	0.9	0.82	1.86	1.52	3	127	0.99	0.66	30	41	9335	35	66.3	1020	1107	320.13	33.65	3.42	86.9784	827.471	69.9776	1	1	1	2	2
1	68	4	1	111	68	8.8	311	6.64	71.35	0.25	1.04	3.38	1.14	4.9	91	1.17	0.96	15	16	7467	39.3	61.4	260	0	82.53	1.9	13.75	1.22153	53.0593	91.4552	1	1	1	1	1
1	81	6	1	120	74	9.9	270	6.91	75.51	0.13	0.77	1.43	0.88	2.5	262	1	0.53	15	14	7622	39.5	57.4	220	0	221.55	58.87	11.76	44.2526	166.539	81.5519	3	2	1	2	2
1	39	1	2	129	97	8.1	396	5.97	90.07	0.69	1	3.72	3.71	5.9	98	1.26	1.12	45	29	12839	46.8	74.9	220	375	103.44	8.71	15.98	4.8183	57.2221	92.2768	1	1	1	1	1
1	43	1	2	149	102	10.2	327	4.65	64.81	0.44	0.99	3.95	2.21	5.8	83	1.22	1.2	26	20	12051	35.2	76	220	294	442.96	145.64	20.99	61.3367	186.554	113.406	1	1	1	1	2
1	39	7	1	121	76	11.4	554	5.55	64.16	0.44	0.64	1.38	0.75	2.3	444	0.86	0.53	21	20	9844	37.6	66.9	260	369	164.94	45.14	10.83	36.8456	134.632	117.122	3	2	1	1	2
1	79	4	1	132	66	15.9	439	8.9	104.8	0.21	0.81	3.66	1.57	5.3	303	1.11	1.06	13	12	5868	31	56.6	1200	144	166.37	1.93	6.1	2.79692	241.1	58.014	1	1	1	3	1
2	49	5	1	128	73	7.1	286	4.8	50.7	0.27	1.1	3.69	2.56	5.7	61	1.35	0.98	13	15	8675	38.2	60.8	370	914	42.85	1.36	5.96	2.01718	63.556	108.631	1	1	1	1	1
1	44	2	1	109	79	14.1	345	5.42	73.85	0.24	1.04	4.59	0.94	6.5	96	1.14	1.36	11	12	7276	33.1	56.9	360	0	122.19	7.6	9.39	7.15485	115.033	106.728	2	2	1	1	1
1	55	10	2	150	81	8.8	293	4.2	63.6	0.41	1.16	1.94	2.32	3.5	127	1.38	0.57	25	21	9555	43.4	63.6	220	131	75.01	3.78	15.05	2.22028	44.059	105.049	1	1	1	1	1
1	73	26	2	156	63	7	406	6.6	89.3	0.26	0.8	2.61	2.78	4.1	88	1.12	0.73	11	14	9630	40.7	72.5	660	748	161.83	67.6	3.36	177.852	425.767	73.4302	1	1	1	2	2
1	59	30	2	172	82	8	731	22.1	409.2	0.52	0.61	2.35	2.31	3.6	15	0.72	0.7	47	39	0	32.3	65.5	3230	0	1466.21	495.12	5.65	774.666	2294.03	12.8628	3	2	1	5	3
2	92	10	1	132	62	11.3	234	4.1	75.5	0.45	1.11	1.62	1.05	3	57	1.26	0.49	33	49	6788	35.3	67.4	0	911	166.66	16.63	8.24	17.8409	178.795	59.1349	1	1	1	3	1
1	81	8	1	126	67	13	331	8.6	95	0.28	0.58	2.04	0.98	3	459	0.8	0.71	9	14	4457	25	49.7	1920	247	525.4	38.76	12.5	27.4111	371.563	64.414	4	2	2	2	1
2	61	6	1	127	75	13.3	286	6.68	64.98	0.31	1.43	5.2	1.18	7.8	113	1.42	1.42	23	21	10339	42.2	69.6	250	522	78.07	8.88	9.88	7.94526	69.8521	88.1464	1	1	1	2	1
1	56	2	2	165	106	9.6	375	5.1	75	0.44	0.9	3.09	1.61	4.5	58	1.19	0.87	14	14	10565	40.3	66.7	230	440	146.38	18.35	16.46	9.85504	78.6148	97.4793	1	1	1	1	1
1	58	20	2	152	92	10.5	312	9.3	87.21	0.3	0.91	2.7	0.7	4	50	1.09	0.79	12	15	8530	40.1	64.9	290	442	164.73	21.7	17.81	10.7708	81.7638	83.9597	1	1	1	2	1
2	68	2	2	184	88	10.1	367	7.67	126.56	0.44	1.25	4.5	2.91	6.6	945	1.43	1.28	11	16	10812	35.5	73.3	570	228	2629.07	1100.58	4.71	2065.63	4934.39	37.4821	1	1	1	3	3
1	60	12	1	133	80	6.3	293	4.09	79.86	0.82	1.12	3.1	0.59	4.7	380	1.19	0.87	17	22	5999	40.8	65.4	420	149	54.09	3.9	6.01	5.73644	79.56	92.0869	1	1	1	1	1
1	65	17	1	132	70	7.1	444	9.18	99.29	0.1	1.02	3.52	0.85	5	458	1.13	0.97	11	18	7993	32.6	76.1	920	0	36.08	8.69	1.47	52.2582	216.971	68.3284	3	2	1	2	2
1	79	20	1	123	61	7.6	489	9.4	116.3	0.22	0.92	1.3	0.61	2.3	66	1.08	0.36	11	18	4733	37.2	65	330	542	0	10.61	7.2	13.0267	0	51.1521	1	1	1	3	1
1	66	7	2	158	77	8.7	300	6.8	93.4	0.21	0.92	2.37	0.96	3.7	318	1.15	0.69	16	15	9004	38.5	65.3	560	704	107.73	4.49	10.23	3.87992	93.0922	73.0567	1	1	1	2	1
1	63	3	1	101	66	7.9	385	6.19	84.82	0	0.63	1.93	2.48	2.9	0	0	0	43	22	6615	43.2	67.1	220	0	28.91	1.25	3.34	3.30838	76.5163	83.8315	3	2	1	2	1
2	53	3	1	106	71	14.8	273	3.9	54.4	0	1.13	2.83	1.24	4.3	0	0	0	60	75	7074	29.4	50.8	1990	455	100.61	4.48	6.78	5.84118	131.179	103.201	1	1	1	1	1
2	66	5	2	140	77	8.4	278	5.25	51.79	0.62	1.2	3.27	1.62	5.1	129	1.39	0.93	33	24	10945	31.9	63.9	560	0	40.22	1.59	0.84	16.7329	423.268	95.7305	2	2	1	1	1
1	63	20	2	159	92	8.4	414	4.47	79.59	0.54	0.98	3.88	3.45	5.7	165	1.17	0.79	23	16	10074	38.2	67.3	660	804	245.24	105.86	5.8	161.345	373.78	90.5365	4	2	1	1	2
2	77	8	1	136	69	7	330	4.25	81.89	0.39	1.44	3.78	0.91	5.8	288	1.39	0.96	18	19	6095	35.7	62.1	390	493	80.73	3.37	5.11	5.8299	139.658	59.559	1	1	1	3	1
1	70	2	1	125	64	13.5	337	7.3	67.4	0.14	1.4	2.96	0.44	4.7	55	1.19	0.78	439	359	4768	30.9	55	380	1089	137.06	6.13	9.8	5.52951	123.634	92.3151	1	1	1	1	1
2	48	20	1	126	87	6.2	293	5.5	62.2	0.1	0.97	4.35	2.65	6	52	1	1.06	8	26	8342	36.9	65	0	0	22.02	0.03	2.74	0.0967883	71.0426	101.818	1	1	1	1	1
2	61	20	1	131	63	7.3	252	7	57.76	0.25	1.58	3.49	0.75	5.4	26	1.53	0.88	14	19	6805	37.2	67.1	270	0	86.78	5.01	11.86	3.73427	64.6826	95.6568	1	1	1	1	1
2	56	13	2	149	91	16.3	251	4.51	59.37	0.65	0.96	4.6	1.85	6.6	197	1.03	1.35	16	18	8453	35.4	62.5	380	219	80.73	2.35	3.3	6.29515	216.259	98.1841	3	2	1	1	1
1	41	1	1	124	78	12.3	115	3.19	64.88	0	0.98	2.95	1.17	4.5	0	0	0	15	30	4055	26.3	39.9	1930	0	131.77	0.25	1.72	1.28488	677.237	114.96	1	1	1	1	1
1	72	10	1	109	69	8	317	6.23	79.84	0.35	1.5	3.35	1.98	5.5	253	1.52	0.93	9	10	11345	37.9	59.4	270	234	38.96	1.35	4.88	2.44549	70.5751	84.6682	1	1	1	2	1
2	78	15	1	136	62	10.6	5	3.86	116.16	0.7	0.72	3.11	3.09	4.5	357	1.01	0.91	11	13	7301	30.7	63.3	700	640	535.74	95.12	12.84	65.4876	368.843	38.756	2	2	1	3	2
1	55	10	1	100	65	7	635	3.9	75.69	0.16	0.78	2.23	1.01	3.4	496	1.02	0.72	10	12	5872	40	66.5	1080	0	115.76	6.72	7.81	7.60625	131.027	97.7977	3	2	1	1	1
2	69	20	1	125	66	8	481	4.9	90.3	0.28	0.8	4.05	1.97	5.7	195	0.98	1.19	14	21	8175	36.4	64.1	1130	0	50.44	1.37	7.53	1.60834	59.2151	55.9787	3	2	2	3	1
1	57	1	1	100	52	8	430	6	90.9	0.55	0.86	3.91	2.16	5.7	31	1.04	1.17	24	23	8215	37	61.7	660	138	120.42	4.63	8.98	4.55782	118.543	80.4197	1	1	1	2	1
1	42	1	1	117	84	8.9	376	5.1	74.7	0.62	0.57	2.44	8.02	4.3	32	1.02	0.71	19	18	10141	43.5	65.3	270	172	52.66	2.83	5.64	4.43567	82.538	107.73	1	1	1	1	1
1	42	3	2	131	96	10.6	365	6.4	65.44	0.42	0.89	4.32	2.27	6.2	181	1.01	1.38	22	22	11213	38.5	66.5	270	281	93.71	6.34	6.81	8.2299	121.644	113.753	1	1	1	1	1
2	55	1	1	116	80	9.9	293	2.3	57.8	0.29	0.86	3.9	1.75	5.6	364	1.03	1.11	7	9	6804	35.2	57.8	490	306	72.39	2.93	9.86	2.6269	64.9014	99.7519	1	1	1	1	1
1	57	10	2	129	90	9.1	436	4.5	80.2	0.37	1.1	4.52	1.89	6.6	116	1.25	1.29	29	16	9856	44.7	64.9	270	234	38.51	3.75	7.27	4.55983	46.8265	93.5663	2	2	1	1	1
1	60	1	2	151	99	12.1	418	4.8	108.3	0.39	0.96	2.12	2.64	3.6	78	1.24	0.7	21	20	8679	39.8	68	320	586	56.54	5.62	10.66	4.66049	46.8868	63.716	1	1	1	2	1
2	47	1	1	111	69	11.5	375	5.36	61.76	0.18	1.33	2.67	1.64	4.7	84	1.36	0.78	17	18	9791	37.2	66	270	377	147.56	12.84	11.09	10.235	117.622	103.243	4	2	1	1	1
1	38	8	2	148	82	13.3	453	4.9	64.2	0.56	0.94	3.91	4.81	5.9	35	1.18	1.21	16	17	8975	40.6	60.9	500	209	86.37	14.41	7.43	17.1446	102.761	117.918	1	1	1	1	1
1	58	1	2	182	92	9.9	519	11.57	137.09	0.08	0.92	3.13	1.32	4.8	149	1.1	0.93	14	13	8530	31.2	59.1	650	190	1608.73	866.83	6.61	1159.27	2151.46	48.5932	5	2	2	3	3
1	60	10	1	115	73	7.8	496	5.69	73.07	0.14	1.05	3.29	0.67	5	321	1.21	0.92	13	15	9547	37.5	63	270	269	64.04	12.46	12.78	8.61865	44.2968	95.7994	1	1	1	1	1
1	50	10	1	127	82	6.7	348	4.45	64.9	0.11	1.12	2.32	0.82	4	357	1.3	0.78	15	13	7626	40.2	68.1	280	338	37.84	1.36	6.5	1.8496	51.4624	107.903	1	1	1	1	1
1	79	18	2	169	82	9.3	168	4.2	62.6	0.21	0.78	3.75	1.24	5.4	325	0.93	1.12	15	18	5763	34	61.1	670	150	108.16	3.78	5.79	5.77119	165.135	89.3312	1	1	1	2	1
1	73	11	1	96	55	7.2	603	8.18	95.01	0.5	0.81	3.57	2.99	5.6	84	1.03	1.1	17	24	7005	37.7	66.9	590	168	127.45	5.34	8.11	5.82067	138.922	68.1289	1	1	1	2	1
1	58	9	2	163	93	9.8	425	13.52	286.26	0.13	1.05	4.58	1.07	6.8	1064	1.12	1.43	28	22	7246	22	64.9	840	224	4095.32	1180.33	3.98	2621.64	9096.14	19.9522	5	2	2	4	3
2	71	10	2	171	89	7.5	265	5.2	69.4	0.41	0.81	3.57	1.89	5.2	560	1.07	1.12	17	19	8007	39.6	66.6	270	297	70.85	22.01	11.98	16.2411	52.28	75.883	1	1	1	2	1
1	61	15	2	154	86	9.8	256	5.63	71.92	0.56	1.58	2.72	0.94	4.8	0	0	0	17	17	7764	37.4	61.5	1070	183	67.92	5.52	5.03	9.70115	119.366	95.7511	1	1	1	1	1
1	69	10	2	146	88	10.5	423	11.16	139.08	0.28	0.83	2.61	1.38	4	414	1.08	0.83	18	22	6985	34.8	62.2	770	286	1995.29	1039.09	10.51	873.982	1678.25	44.2028	1	1	1	3	3
1	68	59	2	143	78	9.8	251	5	80.5	0.33	1.02	1.78	0.72	3.1	100	1.11	0.53	25	29	7960	36.3	65.7	0	0	97.23	7.07	16	3.90618	53.7196	86.2186	1	1	1	2	1
1	40	1	2	146	105	15.6	332	3.71	83.33	0.63	0.66	2.93	4.35	4.6	181	0.95	1.1	20	17	7533	35.6	59.1	390	181	144.71	15.41	13.79	9.87849	92.7655	100.665	1	1	1	1	1
2	85	6	2	157	86	10.2	397	6.8	75.6	0.53	1.58	3.26	1.04	5.4	111	1.54	0.83	14	20	9161	35.7	60.8	1330	309	88.85	6.26	5.38	10.2859	145.991	62.0161	2	2	1	2	1
2	49	1	2	158	84	9.5	283	6.2	63.9	0.17	1.19	2.76	0.73	4.5	96	1.34	0.74	16	15	9057	36.9	68.2	320	379	144.67	5.28	16.48	2.83223	77.6021	97.8619	1	1	1	1	1
1	81	3	1	129	67	11.7	473	12.74	167.27	0.86	0.81	2.22	1.12	3.6	103	0.88	0.76	17	24	7097	28	56.7	860	302	713.57	53.37	10.96	43.0466	575.544	32.5039	1	1	1	3	2
1	50	1	1	103	63	15.9	277	5.1	76.8	0.89	0.84	3.62	1.18	5.4	355	1.11	1.24	21	23	4958	37	70.7	1090	301	0	0	0	#DIV/0!	#DIV/0!	100.689	1	1	1	1	1
1	51	20	1	126	73	7.9	541	19.98	365.03	0.32	0.71	2.22	2.22	3.6	369	0.94	0.71	8	12	6977	32.7	69.5	740	0	6976.17	3029.77	7.32	3658.9	8424.77	15.6212	3	2	1	4	3
2	66	23	1	132	69	10.3	372	7.42	103.31	0.43	0.89	1.94	1.66	3.2	1178	1.16	0.63	32	30	9223	40.9	72.7	450	104	82.54	7.72	4.21	16.2102	173.314	48.5851	2	2	1	3	1
2	63	12	1	105	69	7.5	398	6.59	69.49	0.28	0.99	3.42	1.36	5	56	1.25	0.96	47	32	7693	38.8	68	360	332	42.09	0.98	4.97	1.7431	74.8643	80.1438	1	1	1	2	1
1	47	2	2	132	93	8.1	345	4.1	78	0.72	1.05	3.37	1.81	5.1	18	1.2	0.97	34	26	10544	41.8	73.3	450	190	259.87	29.02	28.48	9.00761	80.6619	102.181	1	1	1	1	1
1	52	7	2	180	110	8.3	365	6.02	74.24	0.51	1.02	3.51	1.49	5.1	99	1.28	1.01	35	40	10136	42.5	66	400	400	222.86	27.62	19.84	12.3065	99.2985	100.678	2	2	1	1	1
1	77	10	2	156	77	8.2	439	11.1	213.3	0.54	0.74	4.29	3.21	6.1	130	0.97	1.17	13	19	7012	35	61.1	650	1107	714.59	385.16	5.87	580.037	1076.15	24.9173	3	2	2	4	3
2	64	3	2	142	86	7.5	378	5.06	76.8	0.45	1.16	2.44	2.36	4.2	101	1.44	0.72	41	40	9342	39.1	71.9	420	428	38.58	1.88	2.78	5.97813	122.679	70.5182	1	1	1	2	1
1	34	1	1	135	84	11.9	301	4.32	72.14	0	0.61	1.99	1.65	3	0	0	0	88	47	8782	37.1	64.6	270	0	535.68	81.98	24.16	29.996	196.002	115.603	1	1	1	1	1
1	67	20	2	143	76	8.9	341	5.04	80.4	0.32	0.66	2.11	1.16	3.2	964	0.92	0.71	31	38	8194	33.4	59.3	370	310	120.51	1.76	9.69	1.60561	109.939	86.9569	1	1	1	2	1
1	76	11	2	130	91	10.4	341	8.08	112.77	0.3	1.54	3.27	0.93	5.5	74	1.52	0.86	4	14	11081	36.5	66.4	420	228	147.87	36.06	12.62	25.2591	103.579	54.225	1	1	1	3	1
2	61	10	1	134	87	10.7	335	4.69	49.83	0.21	0.65	1.93	2.17	3	50	0.94	0.68	13	14	7533	35.9	64.3	270	151	39.01	5.98	4.25	12.4384	81.1408	100.419	2	2	1	1	1
2	62	10	2	140	80	8.1	332	6.1	59.5	0.18	0.88	3.83	2.71	5.6	46	1.07	1.13	15	18	10399	42.3	66.4	310	163	28.26	3	7.39	3.58863	33.8049	94.0642	2	2	1	1	1
2	26	1	2	136	91	10.5	386	3.57	66.11	0.36	0.72	3.56	13.16	8	0	0	0	37	33	11108	43.5	72.3	270	0	196.52	10.92	20.29	4.75765	85.6203	110.39	1	1	1	1	1
1	48	1	1	124	76	11.8	444	4.87	108.01	0	0.81	3.94	2.22	5.7	0	0	0	11	13	9693	36.1	61.7	270	193	72.99	8.85	19.32	4.04938	33.3971	69.5449	1	1	1	2	1
1	77	10	2	156	77	8.2	439	11.1	213.3	0.54	0.74	4.29	3.21	6.1	130	0.97	1.17	13	19	7012	35	61.1	650	1107	714.59	385.16	5.87	580.037	1076.15	24.9173	3	2	2	4	3
2	78	20	2	140	77	10.7	501	14.3	176.2	0.46	0.89	3.09	2.15	4.6	538	1.16	0.98	8	16	8158	32.6	66	2820	242	294.64	28.86	6.84	37.2986	380.792	23.4192	2	2	1	4	2
1	83	23	1	135	77	7.8	309	4.6	88.3	0.55	1.51	2.61	0.92	4.5	92	1.53	0.68	16	24	6822	40.6	65.5	500	1107	23.08	0.58	2.74	1.87124	74.4625	69.3873	2	2	1	2	1
2	77	10	2	182	80	14.1	254	7.8	79.9	0.13	1.07	4.09	1.35	6	107	1.19	1.14	10	14	7055	35.4	61.3	380	293	1254.06	626.47	7.61	727.726	1456.75	61.357	3	2	1	2	3
1	52	15	1	97	61	7.9	289	4.36	76.95	0.3	0.68	1.46	1.16	2.4	220	0.92	0.53	25	17	7206	36.8	66.9	270	535	60.61	1.31	8.16	1.41917	65.6608	99.2051	1	1	1	1	1
2	59	20	2	152	77	11	325	6.6	77.4	0.54	0.88	3.73	4.01	5.5	122	1.2	1.03	16	14	9133	37.7	61.1	320	236	75.06	19.88	5.79	30.3522	114.599	72.3551	3	2	1	2	2
2	80	15	2	142	75	11.3	409	8.57	129.6	0.45	1.12	3.69	2.11	5.5	123	1.34	1.15	21	16	10430	36.6	66.9	470	906	424.82	236.31	1.65	1266.05	2276.01	33.4774	3	2	1	3	3
1	59	5	1	116	69	8.5	321	4.52	67.23	0.45	0.44	1.56	0.98	2.2	77	0.61	0.58	91	38	4795	38.2	68.9	780	223	147.9	19.18	7.57	22.3978	172.713	99.8348	1	1	1	1	1
1	46	7	1	124	83	13.3	311	5.8	70.7	0.27	1.26	4.27	1.49	6.2	100	1.36	1.26	5	14	6602	36.1	61.3	330	342	64.05	2.68	10.96	2.16161	51.6608	107.142	1	1	1	1	1
1	47	10	2	177	96	8.55	366	12.83	200.28	0.05	2.2	2.42	0.52	4.8	58	1.87	0.58	37	40	5470	22.6	46.8	640	392	5206.01	2375.44	3.68	5706.22	12505.7	33.1966	4	2	2	3	3
1	62	12	1	133	77	6.5	439	4.07	75.23	0.1	0.98	3.24	1.19	4.7	217	1.2	0.93	18	21	6815	37.3	61.8	280	367	94.87	5.29	13.15	3.55617	63.7757	93.3386	1	1	1	1	1
2	85	30	2	160	79	8.8	244	5.59	94.5	0.08	1.29	3.43	1.17	5.3	134	1.42	0.92	18	24	6089	33	63.2	1550	573	1255.23	661.02	8.31	703.179	1335.29	47.3522	3	2	1	3	3
1	78	19	2	141	91	9.6	312	9.9	77.1	0.14	1.16	4.29	0.7	6	135	1.23	1.03	13	14	8654	36.9	61.9	270	303	111.07	4.29	21.77	1.74201	45.1015	82.5784	1	1	1	2	1
1	32	10	1	127	75	9	176	5.2	70.6	0.7	0.65	3.79	1.95	5.1	72	0.89	1.06	32	20	8207	36.5	63.1	270	290	75.69	1.56	10.24	1.34672	65.3418	118.283	1	1	1	1	1
1	67	1	1	120	66	5.6	543	6.73	99.3	0.75	1.78	3.23	3.35	5.9	37	2.22	1.02	26	102	4976	34	67.1	530	529	69.92	0.54	7.37	0.647707	83.8661	67.367	1	1	1	2	1
1	55	1	2	186	95	10.3	446	10.02	118.77	0.1	1.38	3.72	0.64	5.8	540	1.35	1.06	9	13	11020	23.8	48.5	1030	935	1486.88	779.08	3.72	1851.36	3533.34	59.0265	4	2	1	3	3
1	19	1	1	109	70	16.2	484	4.1	15.88	0.36	0.84	3.5	1.34	4.9	75	1.09	0.99	10	11	10092	43.6	70	270	244	133.42	7.61	17.01	3.95487	69.3376	239.271	1	1	1	1	1
2	81	2	2	161	98	13.4	372	6.3	57.2	0.14	1.27	2.98	0.49	4.8	144	1.28	0.81	14	19	3346	36.3	61.1	500	259	129.82	23.66	4.4	47.5351	260.82	83.3859	1	1	1	2	2
1	65	1	1	131	71	11.2	194	7.5	77.06	0.2	0.8	1.88	0.74	2.9	107	0.96	0.7	13	22	6430	33.1	51.4	270	0	125.33	2.76	9.26	2.63482	119.645	90.4939	1	1	1	1	1
1	65	9	2	177	88	7.7	416	8.9	160.7	0.72	1.05	3.95	2.49	6	158	1.28	1.08	16	26	9373	34.3	68.6	1010	138	2772.52	1317.18	3.61	3225.45	6789.22	38.1757	1	1	1	3	3
2	73	10	1	127	68	11.2	224	3.2	67.5	0.44	1.24	3.72	2.38	5.8	35	1.38	1.09	10	16	8051	35.3	61.1	440	151	77.76	94.61	4.54	184.219	151.409	77.3781	1	1	1	2	2
1	46	1	1	129	85	12	365	6.2	75.1	0.53	1.28	2.77	1.29	4.4	82	1.39	0.8	27	19	9703	42.2	73.1	270	408	178.17	40.43	14.99	23.8426	105.072	104.516	1	1	1	1	1
1	41	5	2	173	108	9.2	564	11.6	157.8	0.37	0.82	4.06	2.33	5.8	70	0.93	1.14	16	30	7105	37.3	64.4	1820	402	1255.65	676.81	19.36	309.039	573.344	46.192	4	2	2	3	3
2	59	16	2	166	99	11.2	351	11.71	127.79	0.13	1.2	3.13	1.1	5.1	597	0.99	1.01	10	12	5583	19.6	52.3	1300	731	1696.36	751.14	2.07	3207.77	7244.36	39.4641	5	2	2	3	3
1	47	8	2	150	95	9.6	348	4.1	66.4	0.15	1.57	3.71	0.92	5.9	284	1.6	0.95	20	16	12445	30.1	58.9	270	353	1007.57	606.17	3.33	1609.17	2674.75	109.171	4	2	2	1	3
2	64	30	2	158	80	10.2	371	12.4	169.1	0.33	1.2	6.33	4.1	9.3	574	1.19	1.8	15	19	11667	33.4	58.6	450	1001	5692.28	2821.68	8.07	3090.91	6235.41	27.1567	3	2	1	4	3
1	61	10	2	142	82	8.8	410	7.6	98.8	0.13	0.89	1.31	0.86	2.3	373	1.01	0.44	25	27	6743	33.7	63.6	440	271	982.4	556.92	9.8	502.365	886.165	70.6972	3	2	1	2	3
2	78	10	2	148	83	10.1	391	13.8	136.43	0.36	1.06	4.53	6.74	7.1	52	1.3	1.59	30	46	8802	36.1	72.7	660	1107	338.21	112.82	4.74	210.407	630.755	31.907	1	1	1	3	2
2	77	15	2	141	87	7.7	337	4.4	76.9	0.32	1.38	2.82	0.72	4.4	82	1.36	0.85	13	21	10372	38.5	71.6	500	1107	43.32	1.18	3.21	3.2496	119.299	64.2626	2	2	1	2	1
2	53	5	2	140	85	9.8	344	6	64.8	0.21	1.01	3.93	1.39	5.6	61	1.16	1.08	29	21	10533	42.8	67.8	270	462	85.38	5.01	13.33	3.32246	56.6211	93.555	1	1	1	1	1
1	73	3	1	129	70	6.8	517	6.4	93.4	0.31	0.73	1.81	0.93	2.9	301	0.89	0.6	17	22	4600	36.7	54.2	270	152	43.96	2.37	5.01	4.1818	77.5661	69.5512	1	1	1	2	1
1	61	14	2	144	75	8.7	383	6.1	84.7	0.47	1.1	2.54	1.22	4.1	59	1.24	0.74	27	17	9113	42.4	69.5	270	398	136.52	9.26	13.36	6.12713	90.3321	85.1632	1	1	1	2	1
2	64	10	1	118	63	8.7	247	6.1	56	0.28	0.73	1.63	1.31	2.7	34	0.98	0.55	10	14	7838	37.7	66.3	270	0	164.78	3.37	5.89	5.05786	247.31	94.6204	1	1	1	1	1
2	79	7	1	138	83	16.1	283	5.2	70.7	0.2	1.29	4.11	1.01	6.1	78	1.26	1.1	48	33	7373	36.5	64.7	460	673	64.32	4.04	4.03	8.86194	141.089	70.1445	2	2	1	2	1
2	59	10	2	131	92	8.1	442	5.16	75.03	0.5	0.87	1.8	1.63	2.9	29	1.02	0.63	13	23	4990	31.7	62.7	580	0	641.21	93.31	11.22	73.517	505.196	75.1273	1	1	1	2	2
2	42	1	2	156	89	10	265	4.7	62.7	0.91	1.27	4.85	2.94	7.2	42	0.25	1.44	19	15	8676	46.4	79.4	300	241	145.96	15.97	22.44	6.29121	57.4994	105.178	1	1	1	1	1
1	45	1	1	111	80	15.3	282	3.4	63.8	0.49	1.11	5.01	2.33	7	468	1.19	1.54	24	16	11149	43.7	73.4	460	186	31.95	0.07	3.84	0.161146	73.5516	112.548	1	1	1	1	1
2	24	1	2	126	96	8.8	216	4.38	44.85	0.12	0.86	1.3	0.96	2.3	69	1.01	0.43	15	16	6910	38.4	65.1	270	183	203.71	10.95	8.79	11.0123	204.869	134.815	3	2	1	1	1
2	76	28	2	143	78	9.4	446	12.6	92.9	0.22	1.16	2.66	1.6	4.2	65	1.38	0.79	18	19	8833	40	70.6	310	438	116.81	5.71	14.02	3.60031	73.652	51.4948	1	1	1	3	1
1	67	8	1	121	80	13.3	437	5	70.46	0.26	0.87	3.39	2.69	4.9	114	1.04	1.12	27	20	4972	32.4	61.9	330	426	71.18	1.48	10.15	1.28899	61.9932	92.5763	1	1	1	1	1
1	53	10	1	106	55	7.1	493	15	327.4	0.36	0.65	2.53	4.34	3.9	353	0.95	0.7	8	11	8111	35.2	63.7	610	278	3063.53	1478.12	7.55	1730.67	3586.97	17.5687	5	2	2	4	3
2	22	1	1	119	80	11.3	455	3.6	60.8	0.25	1.44	4.91	4.58	7.6	82	1.38	1.44	12	12	11163	38.8	67	310	252	66.23	6.07	8.55	6.27588	68.4764	123.699	5	2	2	1	1
1	41	3	2	159	107	7.7	501	7.53	106.61	0.33	0.61	3.29	5.38	4.9	37	0.86	0.91	22	16	11424	41.4	62.4	560	229	394.71	188.41	7.43	224.165	469.615	74.2114	1	1	1	2	2
1	58	7	2	141	94	6.7	424	5.66	83.2	0.56	1.07	3.09	1.83	4.9	834	1.17	0.91	22	17	7341	40.7	62.7	270	286	78.44	3.98	10.85	3.24269	63.9087	88.8764	1	1	1	2	1
2	75	14	1	125	72	6.7	410	5.8	74.6	0.56	1.1	3.35	1.29	4.8	22	1.3	0.99	17	40	10579	44.1	65.6	300	195	26.45	1.29	4.18	2.72813	55.9373	67.6089	1	1	1	2	1
2	54	5	1	126	67	9.2	247	5.51	72.41	0.55	1.02	3.5	1.63	5.2	60	1.08	1.07	15	15	9079	41.8	71.8	350	236	202.82	8.79	14.48	5.36627	123.821	81.2296	1	1	1	2	1
1	40	6	2	142	74	7.4	420	4.5	85	0.27	1.07	3.85	1.51	5.6	50	1.16	1.07	23	20	9445	40.6	66.5	310	307	81.46	4.91	15.91	2.72812	45.2612	98.2792	1	1	1	1	1
1	50	10	1	121	81	7.8	399	5.26	68.62	0.25	0.74	2.28	1.9	3.5	76	1.14	0.72	17	15	9930	42.1	68.8	270	275	179.7	6.85	16.9	3.58308	93.9969	105.46	1	1	1	1	1
2	59	10	1	138	87	8	258	3.6	55.6	0.34	0.89	4.01	2.1	5.6	217	1.03	1.15	14	16	11038	42.5	73	460	473	17.1	7.85	4.1	16.9254	36.8693	98.2343	2	2	1	1	1
1	44	9	1	120	79	10.8	294	6.4	92.7	0.26	0.95	3.51	2.24	5.1	58	1.2	1	9	14	10027	41.3	65.7	270	274	146.29	5.62	13.3	3.7354	97.2334	86.0452	3	2	1	2	1
2	57	1	1	136	78	10.5	450	6.2	88.7	0.89	1.08	3.4	1.8	4.9	138	1.24	1.01	207	164	8474	42.2	73.2	2230	623	239.82	16.29	20.2	7.12889	104.951	62.2327	1	1	1	2	1
1	46	4	1	139	80	7.6	374	6.3	80	0.26	1.14	3.56	1.63	5.1	133	1.23	0.99	16	19	8220	40.9	64.9	270	220	99.48	23.8	15.5	13.5737	56.7357	101.389	1	1	1	1	1
2	72	15	1	137	68	9	561	25.38	481.92	0.26	0.74	1.97	1.71	3.3	112	1.09	0.65	14	13	6803	34.4	66.1	400	1107	2906.78	1336.09	4.88	2420.29	5265.56	7.23736	5	2	1	5	3
1	57	1	1	138	81	7.8	486	5.9	93.5	0.38	1.01	2.42	1.08	3.9	139	1.2	0.74	20	17	7713	39.8	64.5	390	1107	80.95	2.6	12.34	1.86256	57.9901	77.724	1	1	1	2	1
2	69	4	2	168	92	8.9	267	4.36	59.05	0.54	0.64	2.86	2.16	4.1	202	0.92	1.04	16	15	6432	34.9	66.5	510	120	166.99	13.57	9.12	13.1534	161.863	89.7747	1	1	1	2	1
1	60	15	2	181	100	13.6	260	8	88.7	0.14	1.63	4.94	0.6	7.3	421	1.44	1.31	17	16	8317	27.9	54.4	670	207	4759.32	2615.64	11.46	2017.65	3671.24	81.11	5	2	2	2	3
2	61	11	1	131	73	7.9	524	7.2	74	0.18	1.1	2.73	1.04	4.4	432	1.43	0.83	20	19	8007	42.5	63.1	270	233	27.39	3	5.25	5.05143	46.1195	75.3276	1	1	1	2	1
1	72	8	2	204	85	8.9	437	8.49	188.93	0	1.21	4.4	2.05	6.4	0	0	0	16	18	7182	26.9	54.3	1200	249	5972.61	3094.44	6.33	4321.46	8340.9	29.8853	3	2	2	4	3
2	61	10	2	171	76	13.1	233	4.3	61.9	0.28	1.4	4.2	1.01	6.44	219	1.33	1.14	15	16	9713	39.4	72.9	8050	509	43.24	2.05	3.32	5.45843	115.133	93.4763	3	2	1	1	1
2	59	1	2	143	83	0	128	2.8	58.7	0.26	1.18	2.87	1.97	4.6	81	1.42	0.85	10	13	8943	42.5	72.5	530	296	224.12	26.92	12.84	18.5337	154.301	96.4963	1	1	1	1	1
1	70	6	1	127	82	8.2	323	5.98	67.09	0.11	0.98	2.74	0.98	4	193	1.12	1.04	15	17	7145	37.4	59.8	270	199	61.46	2.06	7.99	2.27915	67.9983	92.4902	1	1	1	1	1
1	83	20	2	145	75	7	497	12.1	142.5	0.69	0.88	2.01	1.34	3.3	112	1.14	0.59	20	31	5886	36	63.9	1010	281	645.76	380.05	4.66	720.953	1225	38.9031	1	1	1	3	3
1	53	1	2	145	87	10.1	262	8.2	110.1	0.39	0.79	3.27	1.99	4.6	89	1.13	0.94	15	23	10104	43.4	68.1	350	304	90.35	15.53	11.78	11.6541	67.8008	65.6067	1	1	1	2	1
1	60	3	2	154	100	13.7	436	5.3	97.6	0.34	1.01	4.31	1.25	6.1	156	1.16	1.32	14	17	9997	39.1	62.7	270	553	65.09	5.5	9.3	5.22796	61.8705	72.2552	1	1	1	2	1
1	40	1	1	110	80	0	427	3.5	79.8	0.5	0.86	3.87	4.17	5.8	108	1.04	1.34	52	36	11775	39.9	75.8	330	280	327.14	97.99	10.77	80.43	268.516	106.074	1	1	1	1	2
1	47	6	2	198	127	12.5	604	4.2	108.8	0.29	1.04	4.28	2.55	6.1	116	1.31	1.3	17	19	10759	41	72.4	270	279	104.39	31.4	9.84	28.2089	93.7813	69.4208	4	2	1	2	1
2	71	20	2	144	66	10.2	375	6.5	73.9	0.27	1.44	5.69	2.74	8.6	646	1.49	1.7	22	15	9126	40.8	74.2	320	240	130.11	35.12	2.69	115.413	427.573	70.3326	3	2	1	2	2
2	42	1	1	108	71	12.5	376	3.92	57.84	0.41	1.05	2.72	2.26	4.4	118	1.21	1	85	60	10239	37.6	63.2	270	316	33.71	1.71	5.29	2.85754	56.332	109.265	1	1	1	1	1
2	52	1	2	140	79	9.2	388	3.61	69.41	0.52	0.94	3.04	0.77	4.5	196	1.03	0.97	23	20	8893	37.7	69.1	340	351	27.67	1.77	3.16	4.95152	77.4059	86.7028	1	1	1	2	1
2	55	3	2	148	99	6	301	4.4	63.5	0.33	0.98	4.67	1.95	6.6	125	1.15	1.5	13	18	11513	35.5	63.6	340	473	67.63	4.16	8.23	4.46834	72.6427	94.538	1	1	1	1	1
1	71	20	2	150	80	8.2	488	9.06	154.89	0.25	0.78	1.41	0.9	2.3	109	0.98	0.56	17	24	8377	36.5	67.7	470	185	1435.16	750.32	6.96	952.993	1822.82	38.2664	3	2	1	3	3
2	67	10	2	153	88	7.4	613	7.46	93.02	0.52	0.95	2.95	2.78	4.4	78	1.18	1	9	17	9199	36.5	68.8	360	0	129.09	6.19	7.3	7.49584	156.323	54.7699	1	1	1	3	1
2	77	20	2	143	83	11.7	682	22.5	241.6	0.47	0.83	3.03	3.39	4.6	80	1.1	0.95	12	17	7794	40.2	67.2	280	379	679.45	214.6	6.42	295.493	935.567	16.102	4	2	2	4	2
2	55	12	2	152	80	10.4	413	5.8	69.3	0.48	1.21	4.27	1.29	6.3	207	1.12	1.19	15	17	9377	40.1	66.8	270	695	27.61	3.82	3.45	9.78806	70.7456	85.0577	2	2	1	2	1
2	31	1	1	107	81	6.9	314	4.6	42.4	0.5	0.92	4.63	1.93	6.6	223	1.07	1.44	23	27	9119	6.6	65.4	280	838	115.09	40.07	6.97	50.8205	145.968	130.741	5	2	1	1	2
2	67	24	2	180	70	8.6	316	6.4	74.7	0.23	0.89	3.57	1.49	5.1	585	1.09	1.15	20	23	9175	40	63.8	1380	248	202.28	77.34	7.18	95.2208	249.047	71.4013	1	1	1	2	2
2	60	6	1	114	73	6.4	309	5.94	75.83	0.32	1.5	3.63	0.9	5.6	102	1.5	1.16	18	26	7771	39.6	69.6	270	328	43.32	1.23	4.83	2.25118	79.2855	73.6509	1	1	1	2	1
1	56	1	1	130	70	10.9	424	4.31	82.13	0.23	1.02	3.63	1.26	5.2	129	1.03	1.14	17	17	8381	37.1	64	270	333	101.16	4.6	11.87	3.42578	75.3374	91.5555	1	1	1	1	1
1	48	6	1	120	89	11.2	491	5.98	85.25	0.32	0.95	3.41	4.37	5.5	51	1.18	1.12	22	17	9834	38	64.7	270	509	168.28	22.9	11.52	17.5726	129.132	92.5792	1	1	1	1	1
2	65	13	2	153	91	7.6	319	6.8	71.3	0.34	1.04	4.1	2.74	6.1	82	1.2	1.35	11	25	9775	35.8	63.2	590	280	152.88	73.43	1.5	432.747	900.973	76.6068	4	2	1	2	3
1	56	1	2	160	104	13.1	316	5.6	87.2	0.67	0.81	3.21	2.02	4.6	79	1.08	1.08	30	26	7092	39.9	69.3	270	316	205.31	11.89	20.34	5.16753	89.2301	85.1594	1	1	1	2	1
2	54	2	2	165	88	6.8	258	5.8	76.6	0.1	1.38	3.39	0.94	5.2	96	1.33	0.98	10	15	11640	40.2	68.1	300	105	112.25	8.73	11.26	6.85375	88.1252	75.8889	1	1	1	2	1
2	60	10	2	159	101	8.9	392	3.67	73.14	0.42	1.34	4.21	2.19	6.3	74	1.46	1.27	19	20	9741	41.7	77.8	300	384	119.11	39.62	5.47	64.0294	192.492	76.9383	3	2	2	2	2
1	51	3	1	137	90	6.8	489	5.35	98.36	0.33	0.73	2.98	2.11	4.3	60	0.94	1.12	22	15	7845	39.5	65.3	320	362	166.95	26.42	32.62	7.1598	45.2433	76.2523	1	1	1	2	1
1	55	10	1	138	72	9.5	375	6.2	86.38	0.25	1.02	2.81	0.64	4.2	193	1.09	0.94	20	16	9162	39.2	63.7	300	456	150.72	60.54	10.05	53.2511	132.574	86.745	5	2	2	2	2
2	69	20	1	119	59	15.3	189	6.7	73	0.73	1.03	4.16	2.4	6.2	58	0.86	1.43	19	34	7186	29.2	54.3	20000	656	105.73	4.45	1.91	20.5958	489.347	72.3922	3	2	1	2	1
1	45	16	2	190	124	8.4	446	3.81	72.87	0.45	1.73	4.25	7.03	7.8	25	1.97	1.48	18	24	8863	43.3	75.3	310	293	612.06	280.93	9.17	270.82	590.034	106.565	3	2	2	1	2
2	52	14	1	111	67	9.4	498	4.1	63	0.37	1.04	3.03	1.05	4.6	122	1.18	0.95	122	49	8622	40.1	62	270	611	185.09	11.16	15.49	6.36891	105.629	97.4786	1	1	1	1	1
2	82	20	2	167	62	11.7	409	8.66	107.43	0.37	1.97	6.59	2.42	9.9	393	1.59	1.83	21	19	5279	28.8	55.6	2410	0	483.9	255.54	2.18	1036.23	1962.24	41.4151	3	2	1	3	3
1	60	20	2	168	85	9.6	13.31	353	376.79	0.46	0.69	2.45	2.01	3.8	99	0.99	0.89	11	14	7433	34.6	57.5	1850	245	2751.27	1316.52	4.48	2597.78	5428.85	14.1127	5	2	2	5	3
2	59	10	1	138	84	9.5	254	9.61	71.16	0.36	1.65	6.45	1.81	9.5	606	1.35	2.02	12	14	7046	37.7	65.9	290	745	120.38	23.4	5.92	34.9419	179.757	80.0947	5	2	2	2	2
1	55	8	2	153	86	6.1	390	6.37	87.05	0.48	1.08	3.36	1.17	5	34	1.22	1.04	31	22	7876	40.8	67.4	270	242	70.74	3.28	11.99	2.41828	52.1553	85.9384	1	1	1	2	1
